# Supplementary material for: Discrepancy of flowering time between genetically close sublineages of Aegilops umbellulata Zhuk
Source: Sci Rep. 2024 Mar 28;14:7437. doi: 10.1038/s41598-024-57935-w (PMC10978908; doi:10.1038/s41598-024-57935-w)
Supplement: Supplementary file 2 — Supplementary Tables. [file 41598_2024_57935_MOESM2_ESM.xlsx]

## Sheet: Table S1
Supplemental Table S1 List of the Aegilops umbellulata accessions used in this study
Accession number	Origins	Longitude	Latitude	Collection Year
KU-2731	Turkey	32.857	39.845	1977
KU-2735	Turkey	41.205	38.254	1977
KU-2752	Turkey	38.425	40.29	1977
KU-2760	Turkey	34.604	36.817	1977
KU-2762	Turkey	34.113	37.038	1977
KU-2764	Turkey	34.131	37.029	1977
KU-2766	Turkey	33.69	37.262	1977
KU-2770	Turkey	32.831	39.937	1977
KU-2932	Azerbaijan	49.865	40.432	1967
KU-4001	Iraq	45.29	34.884	1971
KU-4002	Iraq	45.29	34.884	1971
KU-4003	Iraq	45.379	35.067	1971
KU-4004	Iraq	45.47	35.414	1971
KU-4006	Iraq	45.432	35.195	1971
KU-4007	Iraq	45.963	35.616	1971
KU-4010	Iraq	45.402	35.304	1971
KU-4011	Iraq	45.703	35.105	1971
KU-4016	Iraq	45.406	35.648	1971
KU-4017	Iraq	45.551	35.697	1971
KU-4018	Iraq	45.648	35.811	1971
KU-4020	Iraq	45.561	35.708	1971
KU-4024	Iraq	45.014	35.872	1971
KU-4025	Iraq	44.917	35.567	1971
KU-4026	Iraq	44.381	35.238	1971
KU-4028	Iraq	41.864	36.324	1971
KU-4030	Iraq	44.295	35.368	1971
KU-4032	Iraq	44.397	35.468	1971
KU-4033	Iraq	44.607	35.981	1971
KU-4035	Iraq	45.012	36.249	1971
KU-4039	Iraq	44.912	36.249	1971
KU-4040	Iraq	44.495	35.569	1971
KU-4041	Iraq	44.017	36.18	1971
KU-4042	Iraq	44.35	36.4	1971
KU-4043	Iraq	44.541	36.65	1971
KU-4045	Iraq	44.806	36.546	1971
KU-4046	Iraq	44.909	36.643	1971
KU-4048	Iraq	44.449	36.5	1971
KU-4050	Iraq	43.388	37.193	1971
KU-4052	Iraq	43.588	36.993	1971
KU-4056	Iraq	43.489	37.093	1971
KU-4060	Iraq	43.388	36.993	1971
KU-4061	Iraq	43.588	37.193	1971
KU-4068	Iraq	43.448	36.99	1971
KU-4070	Turkey	42.191	37.326	1971
KU-4074	Turkey	41.378	37.415	1971
KU-4075	Turkey	40.226	38.016	1971
KU-4078	Turkey	40.325	37.816	1971
KU-4079	Turkey	40.743	37.313	1971
KU-4080	Turkey	41.01	38.141	1971
KU-4081	Turkey	41.192	38.208	1971
KU-4082	Turkey	40.325	37.916	1971
KU-4083	Turkey	40.226	37.816	1971
KU-4086	Turkey	39.221	39.109	1971
KU-4087	Turkey	38.315	38.348	1971
KU-4088	Turkey	38.085	38.22	1971
KU-4095	Turkey	37.974	38.159	1971
KU-4103	Turkey	43.373	38.501	1971
KU-4108	Iran	46.656	34.709	1971
KU-4109	Iran	46.6	35.414	1971
KU-4111	Iran	46.247	34.28	1971
KU-4112	Iran	45.589	34.515	1971
KU-5920	Turkey	45.589	34.515	1960
KU-5901	Syria	36.11	33.436	1960
KU-5904	Turkey	35.832	40.655	1960
KU-5910	Turkey	35.296	40.521	1960
KU-5911	Turkey	34.954	40.551	1960
KU-5913	Turkey	33.516	39.842	1960
KU-5918	Turkey	32.857	40.045	1960
KU-5919	Turkey	32.857	39.945	1960
KU-5923	Turkey	32.956	40.045	1960
KU-5924	Turkey	32.747	40.331	1960
KU-5925	Turkey	32.474	40.021	1960
KU-5927	Turkey	32.333	40.019	1960
KU-5928	Turkey	32.073	40.019	1960
KU-5931	Turkey	31.538	39.451	1960
KU-5933	Turkey	32.756	39.845	1960
KU-5934	Turkey	35.489	38.723	1960
KU-5935	Turkey	31.781	37.048	1960
KU-5941	Turkey	30.285	37.719	1960
KU-5947	Turkey	30.385	37.619	1960
KU-5948	Turkey	29.087	37.774	1960
KU-5949	Turkey	27.179	39.123	1960
KU-5954	Turkey	29.987	39.422	1960
KU-8-1	Turkey	34.874	37.426	1934
KU-8-5	Syria	36.019	33.44	1960
KU-8-7	Turkey	30.282	37.719	1960
KU-11482a	Turkey	28.131	39.393	1981
KU-12180	Greece	27.838	36.155	1983
KU-12181	Greece	28.038	36.255	1983
KU-12182	Greece	28.038	36.055	1983
KU-12183	Greece	27.938	36.155	1983
KU-12184a	Greece	26.932	37.761	1983
KU-12186	Greece	26.938	37.761	1983
KU-12187	Greece	26.845	37.782	1983
KU-12188	Greece	26.815	37.707	1983
KU-12189	Greece	26.845	37.692	1983
KU-12190	Greece	26.864	37.683	1983
KU-12191	Greece	26.806	37.709	1983
KU-12192	Greece	26.839	37.705	1983
KU-12193	Greece	27.082	37.848	1983
KU-12194	Greece	26.989	37.713	1983
KU-12195	Greece	26.847	37.702	1983
KU-12196a	Greece	27.051	37.717	1983
KU-12197	Greece	26.883	37.648	1983
KU-12198	Greece	26.224	39.349	1983
KU-12199a	Greece	26.205	39.232	1983
KU-12200	Turkey	27.883	39.652	1983
KU-12201	Turkey	33.717	40.699	1983
KU-12202	Turkey	33.448	40.184	1983
KU-12204	Turkey	39.491	39.749	1983
KU-12206	Turkey	32.756	40.045	1983
KU-12207a	Turkey	30.275	38.464	1983
KU-12208	Turkey	29.187	37.874	1983
KU-12701	Cyprus	33.637	34.917	1985

## Sheet: Table S2
Supplemental Table S2 Summary of alignment of RNA-seq reads of KU-4017 to transcript sequences of Chinese Spring transcripts and number of SNPs that were replaced.
Repeat	Aligned reads	Number of detected SNPs
1	34501169	819290
2	34822555	40325
3	34870887	11293
4	34880619	4416
5	34887421	1965
6	34887726	927
7	34888459	467
8	34888528	249
9	34889161	135
10	34889930	137
11	34890596	67
12	34890655	59
13	34890815	43
14	34890758	57
15	34890832	52
16	34890824	49

## Sheet: Table S3
Supplemental Table S3 Summary of RNA sequencing for the 114 accessions of Aegilops umbellulata.
Accession number	Number of reads	Filtered reads (%)	Virtural transcripts		De-novo transcripts
			Aligned reads (%)	SNPs	Aligned reads (%)	SNPs
KU-2731	9789879	8,013,010 (81.85 %)	5,589,086 (69.75 %)	15877	7,102,044 (94.10 %)	7145
KU-2735	13614371	10,729,858 (78.81 %)	7,831,597 (72.99 %)	11466	9,808,108 (95.44 %)	4774
KU-2752	5187130	3,498,328 (67.44 %)	2,497,117 (71.38 %)	6650	3,092,487 (92.42 %)	3411
KU-2760	12124558	9,403,092 (77.55 %)	6,434,039 (68.42 %)	12431	8,326,339 (92.27 %)	6029
KU-2762	12277743	9,863,420 (80.34 %)	6,921,527 (70.17 %)	13284	8,893,296 (94.39 %)	6340
KU-2764	11228262	8,566,785 (76.30 %)	6,387,659 (74.56 %)	13748	7,735,192 (93.83 %)	6880
KU-2766	11744260	9,238,980 (78.67 %)	6,529,926 (70.68 %)	11172	8,416,817 (95.07 %)	5608
KU-2770	5386301	3,855,738 (71.58 %)	2,654,455 (68.84 %)	8186	3,333,855 (91.05 %)	4416
KU-2932	4941151	3,560,983 (72.07 %)	2,365,303 (66.42 %)	6770	2,963,673 (87.79 %)	3303
KU-4001	4589320	3,118,881 (67.96 %)	2,184,262 (70.03 %)	6234	2,721,595 (91.77 %)	3320
KU-4002	5090154	3,605,613 (70.84 %)	2,428,451 (67.35 %)	8109	3,100,553 (90.80 %)	3604
KU-4003	5362436	3,628,211 (67.66 %)	2,465,106 (67.94 %)	7248	3,099,297 (90.44 %)	3377
KU-4004	5036316	3,442,543 (68.35 %)	2,307,132 (67.02 %)	7519	2,930,563 (89.87 %)	2913
KU-4006	4652757	3,070,572 (65.99 %)	2,164,669 (70.50 %)	6209	2,662,426 (91.30 %)	2842
KU-4007	3670917	2,363,802 (64.39 %)	1,680,569 (71.10 %)	4476	2,065,882 (92.07 %)	2124
KU-4010	11926344	9,510,495 (79.74 %)	6,680,725 (70.25 %)	9346	8,691,704 (96.35 %)	3532
KU-4011	12293437	11,336,416 (92.22 %)	8,563,083 (75.54 %)	18850	9,988,975 (98.04 %)	7502
KU-4016	15841347	13,220,711 (83.46 %)	9,271,719 (70.13 %)	14119	11,797,132 (93.89 %)	5408
KU-4017	6190461	4,912,337 (79.35 %)	2,966,967 (60.40 %)	7875	4,285,126 (91.65 %)	3618
KU-4018	15537964	12,792,057 (82.33 %)	8,226,045 (64.31 %)	12678	11,347,361 (93.54 %)	3744
KU-4020	17393561	14,600,016 (83.94 %)	9,291,938 (63.64 %)	13089	13,142,163 (94.74 %)	3732
KU-4024	15714532	12,834,902 (81.68 %)	8,232,865 (64.14 %)	12142	11,473,077 (93.74 %)	3213
KU-4025	13914220	11,493,318 (82.60 %)	7,404,361 (64.42 %)	14586	9,785,420 (90.99 %)	4440
KU-4026	7607542	6,002,901 (78.91 %)	3,589,146 (59.79 %)	6498	5,164,275 (90.77 %)	1393
KU-4028	5669373	4,509,251 (79.54 %)	3,051,818 (67.68 %)	7432	3,950,530 (91.99 %)	3511
KU-4030	5012868	3,675,127 (73.31 %)	2,384,704 (64.89 %)	6960	3,232,469 (92.88 %)	3290
KU-4032	6502470	5,241,211 (80.60 %)	3,232,363 (61.67 %)	9472	4,319,806 (87.27 %)	4018
KU-4033	5701272	4,214,526 (73.92 %)	2,712,037 (64.35 %)	7291	3,680,060 (91.99 %)	3081
KU-4035	6316714	4,889,603 (77.41 %)	3,293,803 (67.36 %)	8126	4,302,932 (92.78 %)	3466
KU-4039	6009864	4,660,914 (77.55 %)	3,191,056 (68.46 %)	6968	4,108,433 (93.19 %)	3183
KU-4040	5668417	4,426,053 (78.08 %)	2,673,662 (60.41 %)	8397	3,940,510 (94.16 %)	3880
KU-4041	5040301	3,889,296 (77.16 %)	2,486,259 (63.93 %)	6927	3,347,797 (90.67 %)	2881
KU-4042	4230858	2,995,827 (70.81 %)	2,058,815 (68.72 %)	5319	2,576,608 (90.72 %)	2675
KU-4043	4881570	3,450,250 (70.68 %)	2,449,278 (70.99 %)	5728	3,002,480 (91.51 %)	2734
KU-4045	4910232	3,436,403 (69.98 %)	2,304,119 (67.05 %)	6093	3,049,720 (93.17 %)	2567
KU-4046	5855542	4,014,216 (68.55 %)	2,746,944 (68.43 %)	6602	3,510,944 (92.02 %)	3283
KU-4048	6264976	4,433,114 (70.76 %)	3,093,480 (69.78 %)	6759	3,843,481 (90.90 %)	3126
KU-4050	5435789	3,538,698 (65.10 %)	2,559,838 (72.34 %)	5548	3,119,744 (92.21 %)	2916
KU-4052	15758148	13,035,912 (82.72 %)	9,174,465 (70.38 %)	16337	11,358,876 (91.18 %)	5752
KU-4056	16005011	14,209,066 (88.78 %)	10,444,751 (73.51 %)	20285	12,193,404 (94.12 %)	8098
KU-4060	16406967	12,543,818 (76.45 %)	8,650,131 (68.96 %)	14611	11,295,383 (93.86 %)	5630
KU-4061	11623985	9,157,075 (78.78 %)	6,240,942 (68.15 %)	14569	7,977,201 (92.77 %)	5598
KU-4068	8977184	7,137,461 (79.51 %)	4,889,122 (68.50 %)	13870	6,349,555 (95.42 %)	5425
KU-4070	12845501	10,067,446 (78.37 %)	7,093,400 (70.46 %)	11847	9,134,227 (95.32 %)	5202
KU-4074	8346229	6,457,860 (77.37 %)	4,036,960 (62.51 %)	11732	5,081,080 (83.80 %)	5418
KU-4075	12157992	8,780,507 (72.22 %)	5,811,393 (66.19 %)	12137	7,809,158 (94.12 %)	5707
KU-4078	12050545	9,723,661 (80.69 %)	6,875,213 (70.71 %)	14888	8,592,763 (93.83 %)	6490
KU-4079	12284866	9,713,906 (79.07 %)	6,887,838 (70.91 %)	14750	8,728,325 (94.66 %)	5961
KU-4080	10759500	8,695,574 (80.82 %)	5,862,279 (67.42 %)	14775	7,275,057 (89.48 %)	6209
KU-4081	3695464	2,405,520 (65.09 %)	1,604,373 (66.70 %)	4455	2,042,723 (89.29 %)	2056
KU-4082	8505333	6,969,731 (81.95 %)	4,847,078 (69.54 %)	10965	6,038,548 (92.20 %)	4472
KU-4083	16132177	12,487,446 (77.41 %)	8,958,101 (71.74 %)	15831	11,154,730 (93.31 %)	6392
KU-4086	14166562	11,539,623 (81.46 %)	8,223,631 (71.26 %)	14164	10,224,263 (92.74 %)	6447
KU-4087	16898469	13,539,604 (80.12 %)	9,538,065 (70.45 %)	17413	12,124,876 (94.23 %)	7491
KU-4088	14205528	11,457,840 (80.66 %)	7,857,245 (68.58 %)	14390	10,046,400 (91.91 %)	6180
KU-4095	10089974	8,217,267 (81.44 %)	5,784,204 (70.39 %)	14141	7,113,497 (92.49 %)	6246
KU-4103	5940243	3,804,619 (64.05 %)	2,856,985 (75.09 %)	6985	3,296,445 (90.59 %)	3798
KU-4108	6316440	4,357,893 (68.99 %)	2,984,926 (68.49 %)	9277	3,608,818 (88.43 %)	3717
KU-4109	6799414	4,647,194 (68.35 %)	3,273,239 (70.43 %)	8395	3,896,070 (89.58 %)	4491
KU-4111	5108241	3,491,963 (68.36 %)	2,466,143 (70.62 %)	7569	2,957,892 (90.78 %)	4054
KU-4112	5810346	3,915,718 (67.39 %)	2,860,133 (73.04 %)	7336	3,368,244 (91.17 %)	3713
KU-5920	5975150	3,978,628 (66.59 %)	2,836,074 (71.28 %)	9153	3,367,865 (90.59 %)	5174
KU-5901	6063622	3,897,344 (64.27 %)	2,854,630 (73.25 %)	8017	3,328,809 (90.17 %)	4432
KU-5904	7475326	5,147,358 (68.86 %)	3,643,037 (70.77 %)	12047	4,287,799 (88.35 %)	5352
KU-5910	7212524	4,950,321 (68.64 %)	3,639,059 (73.51 %)	9974	4,258,596 (90.82 %)	4864
KU-5911	7137859	4,107,432 (57.54 %)	2,687,394 (65.43 %)	9705	3,308,562 (85.25 %)	3958
KU-5913	5775074	3,793,087 (65.68 %)	2,766,657 (72.94 %)	9221	3,262,836 (90.63 %)	4520
KU-5918	5558880	3,328,297 (59.87 %)	2,273,115 (68.30 %)	8395	2,745,650 (86.66 %)	3767
KU-5919	6105357	3,859,527 (63.22 %)	2,794,820 (72.41 %)	9403	3,282,782 (90.09 %)	5096
KU-5923	5707167	3,358,011 (58.84 %)	2,380,935 (70.90 %)	8608	2,825,778 (89.16 %)	4309
KU-5924	6187741	4,160,836 (67.24 %)	2,945,752 (70.80 %)	10561	3,473,676 (88.43 %)	5276
KU-5925	5315687	3,311,858 (62.30 %)	2,335,402 (70.52 %)	8842	2,761,902 (88.02 %)	4469
KU-5927	5882553	3,528,274 (59.98 %)	2,482,686 (70.37 %)	9082	2,924,543 (87.02 %)	4511
KU-5928	13543477	10,535,054 (77.79 %)	7,298,029 (69.27 %)	17000	9,338,177 (93.21 %)	7142
KU-5931	17151359	12,726,494 (74.20 %)	9,061,724 (71.20 %)	16243	11,553,468 (94.32 %)	6754
KU-5933	7934759	5,060,161 (63.77 %)	3,607,276 (71.29 %)	9785	4,280,710 (88.66 %)	3813
KU-5934	5132407	3,273,139 (63.77 %)	2,395,572 (73.19 %)	8542	2,796,247 (89.65 %)	4050
KU-5935	6297237	3,877,831 (61.58 %)	2,895,179 (74.66 %)	9321	3,376,347 (91.42 %)	4661
KU-5941	14812951	11,300,354 (76.29 %)	8,424,085 (74.55 %)	15051	10,280,706 (94.36 %)	6778
KU-5947	5883633	3,942,871 (67.01 %)	2,878,145 (73.00 %)	9574	3,384,596 (90.55 %)	4812
KU-5948	4694428	3,262,057 (69.49 %)	2,214,673 (67.89 %)	8096	2,831,158 (91.30 %)	4360
KU-5949	4845521	3,375,416 (69.66 %)	2,200,101 (65.18 %)	9088	2,891,696 (90.65 %)	4778
KU-5954	5337582	3,766,619 (70.57 %)	2,548,171 (67.65 %)	8288	3,262,894 (91.12 %)	4465
KU-8-1	4834873	3,303,100 (68.32 %)	2,283,672 (69.14 %)	7545	2,845,826 (90.71 %)	3982
KU-8-5	4368805	2,974,332 (68.08 %)	2,071,644 (69.65 %)	6268	2,635,775 (92.81 %)	3190
KU-8-7	7886049	5,742,464 (72.82 %)	3,943,154 (68.67 %)	9915	4,988,407 (90.65 %)	4965
KU-11482a	19866789	14,963,524 (75.32 %)	10,599,840 (70.84 %)	17372	13,386,568 (92.74 %)	6040
KU-12180	12903271	10,133,737 (78.54 %)	7,214,638 (71.19 %)	17639	9,103,635 (93.83 %)	9779
KU-12181	5233951	3,745,086 (71.55 %)	2,670,142 (71.30 %)	10125	3,222,055 (89.72 %)	5679
KU-12182	5634119	3,955,313 (70.20 %)	2,815,849 (71.19 %)	9286	3,452,566 (91.27 %)	5154
KU-12183	6287525	4,324,210 (68.77 %)	3,251,362 (75.19 %)	9093	3,801,020 (90.85 %)	5063
KU-12184a	6819146	4,947,132 (72.55 %)	3,709,657 (74.99 %)	9464	4,417,839 (92.09 %)	5566
KU-12186	12665394	10,358,894 (81.79 %)	7,364,284 (71.09 %)	19887	9,140,281 (92.97 %)	10349
KU-12187	11549557	9,173,823 (79.43 %)	6,742,851 (73.50 %)	17938	8,202,464 (94.00 %)	9980
KU-12188	6169726	4,545,837 (73.68 %)	3,377,368 (74.30 %)	10956	4,060,471 (92.81 %)	6358
KU-12189	13822001	10,909,940 (78.93 %)	7,462,185 (68.40 %)	14744	9,728,374 (93.85 %)	4245
KU-12190	14655403	12,016,508 (81.99 %)	7,907,759 (65.81 %)	20342	10,585,628 (91.98 %)	10403
KU-12191	13407484	11,061,492 (82.50 %)	8,011,919 (72.43 %)	18123	9,983,311 (94.00 %)	7848
KU-12192	14941605	12,263,987 (82.08 %)	8,390,740 (68.42 %)	18905	11,012,452 (95.16 %)	9583
KU-12193	14652269	12,027,196 (82.08 %)	8,399,742 (69.84 %)	15994	10,988,319 (95.44 %)	8384
KU-12194	13308609	10,703,167 (80.42 %)	7,171,819 (67.01 %)	21044	9,200,119 (90.19 %)	10996
KU-12195	15965768	12,750,504 (79.86 %)	8,848,197 (69.39 %)	16926	11,518,385 (93.35 %)	8560
KU-12196a	12561979	10,448,662 (83.18 %)	7,171,491 (68.64 %)	18679	9,126,368 (91.97 %)	9255
KU-12197	6375939	4,935,371 (77.41 %)	3,123,222 (63.28 %)	11283	4,298,182 (90.28 %)	5991
KU-12198	10880820	9,546,730 (87.74 %)	6,528,323 (68.38 %)	17880	8,465,288 (92.26 %)	8504
KU-12199a	9895379	9,130,032 (92.27 %)	6,093,552 (66.74 %)	20192	8,130,710 (93.00 %)	9660
KU-12200	12539237	11,479,875 (91.55 %)	7,960,132 (69.34 %)	19233	10,379,929 (94.20 %)	8326
KU-12201	16617381	15,227,361 (91.64 %)	9,969,044 (65.47 %)	21236	13,700,210 (93.72 %)	8429
KU-12202	11050827	8,933,657 (80.84 %)	6,211,753 (69.53 %)	12656	7,934,705 (93.82 %)	5364
KU-12204	18450320	14,005,106 (75.91 %)	10,012,353 (71.49 %)	12639	12,830,662 (94.46 %)	5370
KU-12206	19075644	15,161,085 (79.48 %)	10,483,670 (69.15 %)	16888	13,772,582 (94.35 %)	6753
KU-12207a	11291715	9,208,270 (81.55 %)	6,152,698 (66.82 %)	14722	8,218,619 (93.80 %)	5803
KU-12208	12387146	9,881,192 (79.77 %)	6,679,062 (67.59 %)	14933	8,599,625 (91.57 %)	5594
KU-12701	13752600	11,648,100 (84.70 %)	7,611,802 (65.35 %)	17692	10,612,911 (97.69 %)	8018

## Sheet: Table S4
Supplementary table S4 Estimation of linages and Q values of structure analysis (k = 3) based on SNPs called when the reference-based transcripts or the de novo assembled transcripts are used as the reference of alignments of RNA-seq short reads in the 114 accessions of Aegilops umbellulata
Accessions	Country	The reference-based transcripts					The de novo assembled transcripts				Lineages matched on both approaches
		Q1	Q2	Q3	Linages		Q1	Q2	Q3	Lineages
KU-2731	Turkey	1	0	0	UmbL1w		0	1	0	UmbL1w	UmbL1w
KU-2752	Turkey	0.7879	0	0.2121	x		0	0.8056	0.1944	x	x
KU-2760	Turkey	0.9609	0.0001	0.039	UmbL1w		0	1	0	UmbL1w	UmbL1w
KU-2762	Turkey	0.9653	0.001	0.0337	UmbL1w		0.0015	0.9985	0	UmbL1w	UmbL1w
KU-2764	Turkey	0.9708	0	0.0292	UmbL1w		0	1	0	UmbL1w	UmbL1w
KU-2766	Turkey	0.9056	0	0.0944	UmbL1w		0	0.9954	0.0046	UmbL1w	UmbL1w
KU-2770	Turkey	0.9875	0	0.0125	UmbL1w		0	0.9918	0.0082	UmbL1w	UmbL1w
KU-4087	Turkey	0.7325	0.0167	0.2508	x		0.0354	0.6155	0.3491	x	x
KU-4088	Turkey	0.5352	0	0.4648	x		0.0208	0.4388	0.5404	x	x
KU-5920	Turkey	0.9244	0	0.0756	UmbL1w		0	0.9991	0.0009	UmbL1w	UmbL1w
KU-5904	Turkey	0.7615	0	0.2385	x		0	0.8132	0.1868	x	x
KU-5910	Turkey	0.8778	0	0.1222	UmbL1w		0	0.8431	0.1569	UmbL1w	UmbL1w
KU-5911	Turkey	0.8273	0	0.1727	UmbL1w		0	0.791	0.209	x	x
KU-5913	Turkey	0.9929	0	0.0071	UmbL1w		0	0.9966	0.0034	UmbL1w	UmbL1w
KU-5918	Turkey	0.999	0	0.001	UmbL1w		0	0.999	0.001	UmbL1w	UmbL1w
KU-5919	Turkey	1	0	0	UmbL1w		0	1	0	UmbL1w	UmbL1w
KU-5923	Turkey	0.9865	0	0.0135	UmbL1w		0	0.9991	0.0009	UmbL1w	UmbL1w
KU-5924	Turkey	0.9827	0	0.0173	UmbL1w		0	0.9052	0.0948	UmbL1w	UmbL1w
KU-5925	Turkey	1	0	0	UmbL1w		0	1	0	UmbL1w	UmbL1w
KU-5927	Turkey	1	0	0	UmbL1w		0	0.999	0.001	UmbL1w	UmbL1w
KU-5928	Turkey	1	0	0	UmbL1w		0	1	0	UmbL1w	UmbL1w
KU-5931	Turkey	0.8856	0	0.1144	UmbL1w		0	0.9822	0.0178	UmbL1w	UmbL1w
KU-5933	Turkey	0.999	0	0.001	UmbL1w		0	0.9914	0.0086	UmbL1w	UmbL1w
KU-5934	Turkey	0.9811	0	0.0189	UmbL1w		0	0.9307	0.0693	UmbL1w	UmbL1w
KU-5935	Turkey	0.9304	0.0259	0.0437	UmbL1w		0.0405	0.887	0.0725	UmbL1w	UmbL1w
KU-5941	Turkey	0.8919	0	0.1081	UmbL1w		0	0.9879	0.0121	UmbL1w	UmbL1w
KU-5947	Turkey	0.998	0.001	0.001	UmbL1w		0.0139	0.9814	0.0047	UmbL1w	UmbL1w
KU-5948	Turkey	0.526	0.179	0.295	x		0.1167	0.7095	0.1738	x	x
KU-5949	Turkey	0.5146	0.3346	0.1508	x		0.3065	0.628	0.0655	x	x
KU-5954	Turkey	0.8028	0.0486	0.1486	UmbL1w		0.031	0.889	0.08	UmbL1w	UmbL1w
KU-8-1	Turkey	0.99	0	0.01	UmbL1w		0	0.9142	0.0858	UmbL1w	UmbL1w
KU-8-5	Syria	0.5032	0.0024	0.4944	x		0	0.4332	0.5668	x	x
KU-8-7	Turkey	0.8829	0.0914	0.0257	UmbL1w		0.1088	0.8514	0.0398	UmbL1w	UmbL1w
KU-11482a	Turkey	0.6605	0.1071	0.2323	x		0.0911	0.7595	0.1494	x	x
KU-12200	Turkey	0.4863	0.3909	0.1227	x		0.4017	0.5821	0.0162	x	x
KU-12201	Turkey	0.8011	0	0.1989	UmbL1w		0	0.811	0.189	UmbL1w	UmbL1w
KU-12202	Turkey	0.9998	0	0.0002	UmbL1w		0	0.9794	0.0206	UmbL1w	UmbL1w
KU-12206	Turkey	0.9986	0	0.0014	UmbL1w		0	1	0	UmbL1w	UmbL1w
KU-12207a	Turkey	0.9052	0	0.0948	UmbL1w		0.019	0.9035	0.0775	UmbL1w	UmbL1w
KU-12208	Turkey	0.7112	0.0656	0.2232	x		0.0304	0.7909	0.1787	x	x
KU-2735	Turkey	0.0581	0	0.9419	UmbL1e		0	0.0974	0.9026	UmbL1e	UmbL1e
KU-2932	Azerbaijan	0.0157	0	0.9843	UmbL1e		0	0.0541	0.9459	UmbL1e	UmbL1e
KU-4001	Iraq	0.0833	0	0.9167	UmbL1e		0	0.0898	0.9102	UmbL1e	UmbL1e
KU-4002	Iraq	0.1268	0	0.8732	UmbL1e		0	0.163	0.837	UmbL1e	UmbL1e
KU-4003	Iraq	0.001	0	0.999	UmbL1e		0	0.001	0.999	UmbL1e	UmbL1e
KU-4004	Iraq	0.0032	0	0.9968	UmbL1e		0	0.0498	0.9502	UmbL1e	UmbL1e
KU-4006	Iraq	0.001	0	0.999	UmbL1e		0	0.0435	0.9565	UmbL1e	UmbL1e
KU-4007	Iraq	0	0	1	UmbL1e		0	0	1	UmbL1e	UmbL1e
KU-4010	Iraq	0	0	1	UmbL1e		0	0.0055	0.9945	UmbL1e	UmbL1e
KU-4011	Iraq	0	0	1	UmbL1e		0	0	1	UmbL1e	UmbL1e
KU-4016	Iraq	0	0	1	UmbL1e		0	0.001	0.999	UmbL1e	UmbL1e
KU-4017	Iraq	0.1172	0	0.8828	UmbL1e		0	0.1109	0.8891	UmbL1e	UmbL1e
KU-4018	Iraq	0	0	1	UmbL1e		0	0	1	UmbL1e	UmbL1e
KU-4020	Iraq	0	0	1	UmbL1e		0	0	1	UmbL1e	UmbL1e
KU-4024	Iraq	0	0	1	UmbL1e		0	0	1	UmbL1e	UmbL1e
KU-4025	Iraq	0	0	1	UmbL1e		0	0	1	UmbL1e	UmbL1e
KU-4026	Iraq	0	0	1	UmbL1e		0	0	1	UmbL1e	UmbL1e
KU-4028	Iraq	0.0966	0	0.9034	UmbL1e		0	0.1417	0.8583	UmbL1e	UmbL1e
KU-4030	Iraq	0.0032	0	0.9968	UmbL1e		0	0	1	UmbL1e	UmbL1e
KU-4032	Iraq	0	0	1	UmbL1e		0	0	1	UmbL1e	UmbL1e
KU-4033	Iraq	0	0	1	UmbL1e		0	0	1	UmbL1e	UmbL1e
KU-4035	Iraq	0.001	0	0.999	UmbL1e		0	0	1	UmbL1e	UmbL1e
KU-4039	Iraq	0	0	1	UmbL1e		0	0	1	UmbL1e	UmbL1e
KU-4040	Iraq	0.0009	0	0.9991	UmbL1e		0	0	1	UmbL1e	UmbL1e
KU-4041	Iraq	0.0122	0	0.9878	UmbL1e		0	0	1	UmbL1e	UmbL1e
KU-4042	Iraq	0	0	1	UmbL1e		0	0.0003	0.9997	UmbL1e	UmbL1e
KU-4043	Iraq	0	0	1	UmbL1e		0	0	1	UmbL1e	UmbL1e
KU-4045	Iraq	0	0	1	UmbL1e		0	0	1	UmbL1e	UmbL1e
KU-4046	Iraq	0.0001	0	0.9999	UmbL1e		0	0.0001	0.9999	UmbL1e	UmbL1e
KU-4048	Iraq	0	0	1	UmbL1e		0	0.0023	0.9977	UmbL1e	UmbL1e
KU-4050	Iraq	0.0006	0	0.9994	UmbL1e		0	0.004	0.996	UmbL1e	UmbL1e
KU-4052	Iraq	0	0	1	UmbL1e		0	0	1	UmbL1e	UmbL1e
KU-4056	Iraq	0.0016	0	0.9984	UmbL1e		0	0.1109	0.8891	UmbL1e	UmbL1e
KU-4060	Iraq	0	0	1	UmbL1e		0	0	1	UmbL1e	UmbL1e
KU-4061	Iraq	0.0032	0	0.9968	UmbL1e		0	0.1371	0.8629	UmbL1e	UmbL1e
KU-4068	Iraq	0.0694	0.0077	0.9229	UmbL1e		0	0.1188	0.8812	UmbL1e	UmbL1e
KU-4070	Turkey	0.1846	0	0.8154	UmbL1e		0	0.226	0.774	x	x
KU-4074	Turkey	0.2807	0	0.7193	x		0	0.3828	0.6172	x	x
KU-4075	Turkey	0.2899	0	0.7101	x		0	0.3368	0.6632	x	x
KU-4078	Turkey	0.2622	0.0149	0.7229	x		0	0.3438	0.6562	x	x
KU-4079	Turkey	0.4015	0	0.5985	x		0.017	0.4274	0.5556	x	x
KU-4080	Turkey	0.3623	0	0.6377	x		0	0.4128	0.5872	x	x
KU-4081	Turkey	0.001	0	0.999	UmbL1e		0	0.0012	0.9988	UmbL1e	UmbL1e
KU-4082	Turkey	0.1707	0	0.8293	UmbL1e		0.0218	0.2103	0.7679	x	x
KU-4083	Turkey	0.3539	0	0.6461	x		0	0.4948	0.5052	x	x
KU-4086	Turkey	0.4416	0	0.5584	x		0	0.4805	0.5195	x	x
KU-4095	Turkey	0.434	0	0.566	x		0	0.3614	0.6386	x	x
KU-4103	Turkey	0.2921	0.0006	0.7073	x		0	0.3782	0.6218	x	x
KU-4108	Iran	0	0	1	UmbL1e		0	0	1	UmbL1e	UmbL1e
KU-4109	Iran	0	0	1	UmbL1e		0	0	1	UmbL1e	UmbL1e
KU-4111	Iran	0.0004	0	0.9996	UmbL1e		0	0	1	UmbL1e	UmbL1e
KU-4112	Iran	0.0019	0.0073	0.9908	UmbL1e		0	0.0031	0.9969	UmbL1e	UmbL1e
KU-5901	Syria	0.4842	0	0.5158	x		0	0.3954	0.6046	x	x
KU-12189	Greece	0.0001	0.284	0.7159	x		0.2998	0.0006	0.6996	x	x
KU-12204	Turkey	0.4605	0	0.5395	x		0	0.5307	0.4693	x	x
KU-12180	Greece	0	1	0	UmbL2		1	0	0	UmbL2	UmbL2
KU-12181	Greece	0	1	0	UmbL2		1	0	0	UmbL2	UmbL2
KU-12182	Greece	0	1	0	UmbL2		1	0	0	UmbL2	UmbL2
KU-12183	Greece	0	1	0	UmbL2		1	0	0	UmbL2	UmbL2
KU-12184a	Greece	0	1	0	UmbL2		1	0	0	UmbL2	UmbL2
KU-12186	Greece	0	1	0	UmbL2		1	0	0	UmbL2	UmbL2
KU-12187	Greece	0	1	0	UmbL2		1	0	0	UmbL2	UmbL2
KU-12188	Greece	0	1	0	UmbL2		1	0	0	UmbL2	UmbL2
KU-12190	Greece	0.0162	0.9528	0.031	UmbL2		0.8975	0.1021	0.0004	UmbL2	UmbL2
KU-12191	Greece	0	1	0	UmbL2		1	0	0	UmbL2	UmbL2
KU-12192	Greece	0	1	0	UmbL2		1	0	0	UmbL2	UmbL2
KU-12193	Greece	0	1	0	UmbL2		1	0	0	UmbL2	UmbL2
KU-12194	Greece	0	0.9869	0.0131	UmbL2		0.9643	0	0.0357	UmbL2	UmbL2
KU-12195	Greece	0	1	0	UmbL2		1	0	0	UmbL2	UmbL2
KU-12196a	Greece	0	1	0	UmbL2		0.9774	0.0041	0.0185	UmbL2	UmbL2
KU-12197	Greece	0.0484	0.9516	0	UmbL2		0.9241	0.0759	0	UmbL2	UmbL2
KU-12198	Greece	0.1617	0.7519	0.0864	x		0.726	0.272	0.002	x	x
KU-12199a	Greece	0.005	0.8704	0.1246	UmbL2		0.7553	0.2441	0.0006	UmbL2	UmbL2
KU-12701	Cyprus	0.3984	0.5971	0.0045	x		0.6061	0.3648	0.0291	x	x

## Sheet: Table S5
Supplementary table S5 Means, variances and coefficeints of variance of the 27 traits in the 114 accessions of Aegilops umbellulata
Traits	Abbreviation	Units	Mean in 2017	Variance in 2017	Coefficeint of variance in 2017	Mean in 2018	Variance in 2018	Coefficeint of variance in 2018	Mean in 2019	Variance in 2019	Coefficeint of variance in 2019	Mean in 2020	Variance in 2020	Coefficeint of variance in 2020	Mean in 2020	Variance in 2020	Coefficeint of variance in 2020
Days to flowering	FD	day	163.269	81.4423	0.055274	163.576	69.4206	0.0509358	173.668	65.369	0.0465549	170.678	67.8229	0.0482513	168.639	91.8372	0.0568265
Days to heading	HD	day	156.371	110	0.0670715	157.179	95.2437	0.0620903	165.43	111.887	0.0639405	161.006	133.93	0.0718782	160.775	127.328	0.0701849
Length of flag leaf	FLL	cm	n.t.	n.t.	n.t.	4.5045	1.26257	0.249448	6.98526	1.94468	0.199637	6.04854	2.0225	0.235122	5.82207	2.89967	0.29248
Width of flag leaf	FLW	mm	n.t.	n.t.	n.t.	4.33169	0.473058	0.158782	5.20832	0.545902	0.14186	4.97012	0.556448	0.150088	4.81834	0.674247	0.170417
Length of second leaf	LL2	cm	n.t.	n.t.	n.t.	6.15178	1.95989	0.22757	8.83358	2.21951	0.168652	8.13509	3.00906	0.213232	7.64901	3.75586	0.253367
Width of second leaf	LW2	mm	n.t.	n.t.	n.t.	4.13039	0.57416	0.183453	4.94187	0.451009	0.135894	4.62073	0.651763	0.174717	4.5471	0.674074	0.180559
Plant height	PH	cm	n.t.	n.t.	n.t.	49.0474	66.8775	0.166734	65.0486	111.801	0.162549	64.8947	124.392	0.171865	58.8651	157.615	0.213275
Diameter of culum	CD	mm	n.t.	n.t.	n.t.	0.978533	0.0166293	0.131784	1.16406	0.0203863	0.122658	0.844181	0.0105425	0.121628	1.01909	0.032545	0.177023
Lenth of first internode	InL1	cm	n.t.	n.t.	n.t.	14.4152	14.1772	0.2612	19.5364	18.2297	0.218547	18.1734	17.3301	0.229068	17.2498	21.7493	0.270358
Length of second internode	InL2	cm	n.t.	n.t.	n.t.	9.19202	7.39311	0.295803	14.1665	12.309	0.247655	13.3918	13.4072	0.273419	12.0749	15.9482	0.33073
Length of third internode	InL3	cm	n.t.	n.t.	n.t.	6.3511	1.77426	0.20973	9.81886	4.64552	0.219511	10.0453	7.67967	0.275872	8.53932	7.24408	0.315187
Length of fourth internode	InL4	cm	n.t.	n.t.	n.t.	5.55817	1.24294	0.200582	8.03279	3.26837	0.22506	7.71082	4.46061	0.273903	7.00908	4.09519	0.288719
Length of fifth internode length	InL5	cm	n.t.	n.t.	n.t.	8.76685	15.0978	0.443213	6.47452	4.1819	0.315849	6.37735	2.91569	0.267751	7.33694	9.38358	0.417512
Spike length	SL	cm	n.t.	n.t.	n.t.	3.57589	0.336617	0.16225	3.12456	0.252976	0.160972	3.29035	0.24596	0.150726	3.33543	0.323047	0.170404
Number of spikelets	NSp		n.t.	n.t.	n.t.	4.78508	0.431607	0.137295	4.81053	0.416731	0.134195	4.97953	0.499581	0.141943	4.84	0.44762	0.138232
Awn length of first spikelet	Awn1	cm	n.t.	n.t.	n.t.	2.61596	0.33088	0.21989	2.58896	0.487589	0.269712	2.55819	0.310562	0.217842	2.59215	0.387178	0.240046
Awn length of third spikelet	Awn3	cm	n.t.	n.t.	n.t.	3.43316	0.371933	0.177639	3.49298	0.484723	0.19932	3.49211	0.447803	0.191627	3.46992	0.433905	0.189836
Awn length of fiftht spikelet	Awn5	cm	n.t.	n.t.	n.t.	3.14344	0.359124	0.190641	3.31807	0.382919	0.186495	3.25673	0.387835	0.191224	3.23713	0.380939	0.190664
Length of first spikelet	SpL1	mm	n.t.	n.t.	n.t.	12.0288	1.66317	0.107212	12.2656	2.0576	0.116948	12.4019	1.50567	0.098941	12.2392	1.81965	0.110215
Length of second spikelet	SpL2	mm	n.t.	n.t.	n.t.	11.7016	1.77661	0.113907	11.8577	1.83666	0.114292	12.5721	1.55414	0.0991602	12.0114	1.86585	0.113722
Length of third spikelet	SpL3	mm	n.t.	n.t.	n.t.	9.07931	3.75421	0.213406	9.12219	3.22591	0.196891	10.01	2.70122	0.164189	9.35439	3.38645	0.196724
Width of first spikelet	SpW1	mm	n.t.	n.t.	n.t.	4.79202	0.322708	0.118546	4.90467	0.327559	0.11669	5.03652	0.340422	0.115845	4.91047	0.337925	0.118382
Width of second spikelet	SpW2	mm	n.t.	n.t.	n.t.	4.92762	0.419504	0.131441	5.10965	0.379647	0.120586	5.28132	0.3638	0.114206	5.10768	0.403028	0.124292
Width of third spikelt	SpW3	mm	n.t.	n.t.	n.t.	3.64955	1.03009	0.278098	3.73061	0.881146	0.251619	4.12564	0.880595	0.227455	3.81731	0.957997	0.256404
Length of grain	GL	mm	5.82301	0.340298	0.10018	6.06403	0.279008	0.0871059	6.36149	0.333751	0.0908139	6.89189	0.435106	0.0957105	6.28763	0.506325	0.113169
Width of grain	GW	mm	2.17919	0.0417796	0.0937967	2.01674	0.0783496	0.138793	2.1057	0.0810859	0.135231	2.39606	0.0635111	0.105178	2.17475	0.0860211	0.134863
100-grain weights	HGW	g	1.73473	0.213448	0.266326	1.25093	0.22208	0.376724	1.76364	0.309786	0.315589	1.68649	0.190853	0.259039	1.60918	0.27758	0.327408
n.t: not tested.

## Sheet: Table S6
Supplementary table S6 Eigenvectors for PC1, PC2, PC3 and PC4 of the 24 traits in the 114 accessions of Aegilops umbellulata
Traits	PC1	PC2	PC3	PC4
HD	-0.113307	-0.466551	0.672735	-0.316841
FD	-0.19581	-0.38808	0.681955	-0.346207
PH	-0.84	0.102205	0.194241	-0.144587
SL	-0.0989673	-0.399765	-0.268284	0.591253
NSp	-0.2989	-0.210573	-0.159091	0.183659
FLL	-0.72703	0.385491	0.0929188	0.169558
FLW	-0.72704	0.116157	0.0828254	0.155157
LL2	-0.765932	0.304575	0.109174	0.0666297
LW2	-0.627098	0.0920688	0.0917057	0.130957
CD	-0.452208	0.133173	0.093468	0.336055
InL1	-0.657138	0.504115	-0.0527682	0.1942
InL2	-0.765122	0.356737	0.0807379	0.00380241
InL3	-0.764824	0.16218	0.234479	-0.236505
InL4	-0.717963	0.0201231	0.301113	-0.297257
InL5	0.101344	-0.549167	0.014004	-0.165233
Awn1	-0.176313	-0.63822	0.23729	0.31419
Awn3	-0.340796	-0.760204	0.277288	0.226758
Awn5	-0.414111	-0.682702	0.283797	0.174928
SpW1	-0.510988	-0.263274	-0.48766	-0.0315612
SpL1	-0.399888	-0.380473	-0.262816	0.0527819
SpW2	-0.559262	-0.293134	-0.512059	-0.205728
SpL2	-0.497188	-0.376358	-0.450019	-0.147988
SpW3	-0.457727	-0.226489	-0.551431	-0.324641
SpL3	-0.480968	-0.309916	-0.558933	-0.303998
HGW	-0.358202	0.141984	-0.0854699	0.0502878
GL	-0.305417	-0.0642774	-0.0841026	0.000190194
GW	-0.225814	0.0918995	-0.274247	-0.0303826

## Sheet: Table S7
Supplementary table S7 Principle component scores for PC1, PC2, PC3, and PC4 of the 24 traits in the 114 accessions of Aegilops umbellulata with replicates.
	accession	Lineage	Longitude	Latitude	PC1	PC2	PC3	PC4
1	KU-2731	UmbL1w	32.8568	39.8447	0.245212	-2.27668	0.63707	1.39546
2	KU-2731	UmbL1w	32.8568	39.8447	0.548372	-1.68291	0.61775	0.254268
3	KU-2731	UmbL1w	32.8568	39.8447	0.813966	-1.61644	1.16168	1.60966
4	KU-2731	UmbL1w	32.8568	39.8447	0.188575	-2.5391	-0.373344	1.05344
5	KU-2731	UmbL1w	32.8568	39.8447	0.275383	-1.82246	0.136483	1.26044
6	KU-2735	UmbL1e	41.2045	38.2544	-0.0569118	-1.18946	-1.83326	0.384705
7	KU-2735	UmbL1e	41.2045	38.2544	-0.0177455	-1.25568	-1.82229	-0.228347
8	KU-2735	UmbL1e	41.2045	38.2544	0.265451	-1.11553	-1.50197	0.272246
9	KU-2735	UmbL1e	41.2045	38.2544	0.910964	-0.594548	-0.00509301	1.00305
10	KU-2735	UmbL1e	41.2045	38.2544	0.953414	-0.699783	-0.370179	0.940686
11	KU-2752	UmbL1x	38.4246	40.2904	0.563098	-0.998359	-0.0101702	0.111388
12	KU-2752	UmbL1x	38.4246	40.2904	0.357032	-1.61061	-0.341248	-0.0176762
13	KU-2752	UmbL1x	38.4246	40.2904	0.43719	-2.21404	-0.792297	-0.13438
14	KU-2752	UmbL1x	38.4246	40.2904	0.377034	-1.79577	0.0163055	-0.578864
15	KU-2752	UmbL1x	38.4246	40.2904	0.379305	-1.66862	-0.323422	0.961834
16	KU-2760	UmbL1w	32.4993	37.8717	-0.508685	-0.485092	-1.65944	0.642244
17	KU-2760	UmbL1w	32.4993	37.8717	0.00322098	0.279121	-1.22942	-0.191626
18	KU-2760	UmbL1w	32.4993	37.8717	-0.262862	0.258457	-1.36676	1.8831
19	KU-2760	UmbL1w	32.4993	37.8717	-0.102843	0.226806	-0.314039	1.01478
20	KU-2760	UmbL1w	32.4993	37.8717	0.113057	0.31168	-1.23586	1.60688
21	KU-2762	UmbL1w	32.4999	37.7718	-0.396959	-0.598888	-0.43221	1.94981
22	KU-2762	UmbL1w	32.4999	37.7718	0.00701603	0.161793	0.724423	2.09232
23	KU-2762	UmbL1w	32.4999	37.7718	-0.250278	-0.290383	-0.105566	1.78503
24	KU-2762	UmbL1w	32.4999	37.7718	0.297631	-0.0821413	-0.0423813	0.984974
25	KU-2762	UmbL1w	32.4999	37.7718	0.449656	0.130391	-0.727627	1.22447
26	KU-2764	UmbL1w	32.5991	37.972	0.121198	-0.696082	-1.44988	-0.585119
27	KU-2764	UmbL1w	32.5991	37.972	-0.117325	-0.213152	-2.17575	-0.601945
28	KU-2764	UmbL1w	32.5991	37.972	0.221298	-1.12488	-1.93445	-0.977551
29	KU-2764	UmbL1w	32.5991	37.972	0.152139	-0.0998083	-0.142598	1.06886
30	KU-2764	UmbL1w	32.5991	37.972	0.337031	-0.146888	-0.652211	0.87563
31	KU-2766	UmbL1w	32.5991	37.772	1.26783	-0.603909	1.28958	1.13327
32	KU-2766	UmbL1w	32.5991	37.772	1.14587	-1.12813	-0.065834	-0.416123
33	KU-2766	UmbL1w	32.5991	37.772	1.11146	-1.38059	0.152539	0.345069
34	KU-2766	UmbL1w	32.5991	37.772	1.50876	-0.0501795	0.390494	-0.690283
35	KU-2766	UmbL1w	32.5991	37.772	1.10468	-1.51251	-0.250182	1.39427
36	KU-2770	UmbL1w	32.8312	39.9371	0.382001	-2.48116	0.100106	0.761011
37	KU-2770	UmbL1w	32.8312	39.9371	0.298978	-1.77076	0.773568	1.22302
38	KU-2770	UmbL1w	32.8312	39.9371	0.981074	-1.75723	0.921914	1.13446
39	KU-2770	UmbL1w	32.8312	39.9371	0.584158	-1.75018	0.508372	0.828863
40	KU-2770	UmbL1w	32.8312	39.9371	0.643795	-1.42287	-0.370408	0.401023
41	KU-2932	UmbL1e	49.8647	40.4325	-0.725401	-2.27529	-0.880221	1.28484
42	KU-2932	UmbL1e	49.8647	40.4325	-0.23847	-1.76469	-0.923278	2.01678
43	KU-2932	UmbL1e	49.8647	40.4325	-0.31009	-1.64132	-0.423657	2.39684
44	KU-2932	UmbL1e	49.8647	40.4325	-0.399479	-2.2416	0.226614	1.57474
45	KU-2932	UmbL1e	49.8647	40.4325	-0.342195	-1.97298	0.270258	1.00546
46	KU-4001	UmbL1e	45.5011	35.5472	0.188037	0.447585	-1.11207	1.78153
47	KU-4001	UmbL1e	45.5011	35.5472	-0.0197854	0.99782	-0.893764	1.76229
48	KU-4001	UmbL1e	45.5011	35.5472	-0.0659348	1.33497	-0.547451	2.16307
49	KU-4001	UmbL1e	45.5011	35.5472	0.125274	0.341061	-0.360724	0.775774
50	KU-4001	UmbL1e	45.5011	35.5472	0.264333	0.718024	-0.74342	0.343693
51	KU-4002	UmbL1e	45.304	35.6493	-0.220097	-0.452786	-2.3519	0.629945
52	KU-4002	UmbL1e	45.304	35.6493	-0.434968	0.126179	-2.35968	0.370283
53	KU-4002	UmbL1e	45.304	35.6493	-0.228136	0.0318106	-2.08088	1.31488
54	KU-4002	UmbL1e	45.304	35.6493	0.0270093	0.362208	-0.0685	1.00084
55	KU-4002	UmbL1e	45.304	35.6493	-0.458229	-0.268789	-0.238151	1.11651
56	KU-4003	UmbL1e	45.3054	35.5492	1.1428	1.40444	-1.90238	0.0615574
57	KU-4003	UmbL1e	45.3054	35.5492	1.26184	1.57743	-0.859162	1.03316
58	KU-4003	UmbL1e	45.3054	35.5492	1.20705	1.49634	-1.52836	0.00256749
59	KU-4003	UmbL1e	45.3054	35.5492	1.08838	1.2911	-0.914544	-0.0382146
60	KU-4003	UmbL1e	45.3054	35.5492	1.08039	1.72826	-0.905573	0.390809
61	KU-4004	UmbL1e	45.4058	35.4491	0.327539	0.385721	-1.11728	0.254149
62	KU-4004	UmbL1e	45.4058	35.4491	0.613158	0.0101191	-0.904252	0.123714
63	KU-4004	UmbL1e	45.4058	35.4491	0.578475	0.328817	-0.600859	1.44253
64	KU-4004	UmbL1e	45.4058	35.4491	0.341571	0.084643	-0.606327	0.146918
65	KU-4004	UmbL1e	45.4058	35.4491	0.51687	0.81501	-0.396032	-0.398475
66	KU-4006	UmbL1e	44.3927	33.3158	0.841592	1.48848	0.333818	0.387928
67	KU-4006	UmbL1e	44.3927	33.3158	0.932988	1.35178	-0.300694	-0.178021
68	KU-4006	UmbL1e	44.3927	33.3158	1.05143	1.45659	0.27704	-0.25745
69	KU-4006	UmbL1e	44.3927	33.3158	0.541169	0.780212	-0.271478	-0.1645
70	KU-4006	UmbL1e	44.3927	33.3158	0.55525	0.309485	-0.291199	-0.0447235
71	KU-4007	UmbL1e	45.9635	35.616	0.169222	-0.163481	-2.29723	1.02728
72	KU-4007	UmbL1e	45.9635	35.616	0.8067	1.1898	-0.889874	1.83756
73	KU-4007	UmbL1e	45.9635	35.616	0.302316	0.423327	-1.46084	0.666161
74	KU-4007	UmbL1e	45.9635	35.616	0.738615	1.04621	-0.418085	0.149728
75	KU-4007	UmbL1e	45.9635	35.616	0.601123	0.674022	-0.783112	2.70935
76	KU-4010	UmbL1e	45.4025	35.3043	0.0677515	1.36086	-0.169919	1.43459
77	KU-4010	UmbL1e	45.4025	35.3043	-0.172664	0.648192	-0.720815	1.36223
78	KU-4010	UmbL1e	45.4025	35.3043	0.276261	0.583783	-0.578775	1.2535
79	KU-4010	UmbL1e	45.4025	35.3043	-0.231851	0.838581	-0.597599	-0.18505
80	KU-4010	UmbL1e	45.4025	35.3043	0.259928	0.109736	-0.0381431	-0.2036
81	KU-4011	UmbL1e	45.703	35.1048	0.653347	0.577838	-0.892324	0.258258
82	KU-4011	UmbL1e	45.703	35.1048	1.21312	1.1214	-0.715263	0.0967975
83	KU-4011	UmbL1e	45.703	35.1048	1.06391	0.745159	-0.946441	0.730175
84	KU-4011	UmbL1e	45.703	35.1048	1.21247	0.566508	-0.574845	0.0185106
85	KU-4011	UmbL1e	45.703	35.1048	1.37059	0.408223	-0.370127	-0.17693
86	KU-4016	UmbL1e	45.4058	35.6485	0.699209	-0.435312	-1.30595	0.404796
87	KU-4016	UmbL1e	45.4058	35.6485	1.13779	0.724109	0.467499	1.18163
88	KU-4016	UmbL1e	45.4058	35.6485	1.30037	0.495504	0.00756545	1.08129
89	KU-4016	UmbL1e	45.4058	35.6485	1.00567	0.196568	-0.0640213	0.386912
90	KU-4016	UmbL1e	45.4058	35.6485	1.13287	0.307646	-0.236868	0.38124
91	KU-4017	UmbL1e	45.2005	35.6474	-0.057978	0.890973	-1.92374	-0.375848
92	KU-4017	UmbL1e	45.2005	35.6474	0.269523	0.378213	-2.01343	-0.437854
93	KU-4017	UmbL1e	45.2005	35.6474	0.293845	0.480892	-1.71831	-0.704149
94	KU-4017	UmbL1e	45.2005	35.6474	0.510463	-0.000188906	-0.749304	-0.7855
95	KU-4017	UmbL1e	45.2005	35.6474	0.579301	0.714293	-1.09617	0.947646
96	KU-4018	UmbL1e	45.3046	35.4484	0.123766	0.729253	-1.49836	0.770123
97	KU-4018	UmbL1e	45.3046	35.4484	-0.0521494	0.831186	-1.44779	1.30863
98	KU-4018	UmbL1e	45.3046	35.4484	0.249238	0.694304	-1.66832	1.61708
99	KU-4018	UmbL1e	45.3046	35.4484	0.12445	0.880308	-2.01876	0.994422
100	KU-4018	UmbL1e	45.3046	35.4484	0.518022	0.642946	-1.40738	0.553811
101	KU-4020	UmbL1e	45.2005	35.4474	0.235167	0.726461	-0.995437	1.47945
102	KU-4020	UmbL1e	45.2005	35.4474	0.85664	1.20783	0.0398217	1.49067
103	KU-4020	UmbL1e	45.2005	35.4474	0.524034	1.45672	0.0246747	1.56255
104	KU-4020	UmbL1e	45.2005	35.4474	0.407975	0.727443	-0.925449	0.720018
105	KU-4020	UmbL1e	45.2005	35.4474	0.409389	0.744061	-1.12187	1.26937
106	KU-4024	UmbL1e	45.0135	35.8721	-0.457709	0.403311	-2.34995	0.798463
107	KU-4024	UmbL1e	45.0135	35.8721	-0.161354	0.63932	-1.79122	1.06711
108	KU-4024	UmbL1e	45.0135	35.8721	-0.212358	0.431376	-1.91839	0.286597
109	KU-4024	UmbL1e	45.0135	35.8721	-0.225668	0.958468	-0.900976	0.595167
110	KU-4024	UmbL1e	45.0135	35.8721	-0.0930769	-0.0109802	-0.98234	1.15852
111	KU-4025	UmbL1e	44.9168	35.5669	1.21772	0.0383941	-1.06381	0.599619
112	KU-4025	UmbL1e	44.9168	35.5669	1.23249	-0.43599	-1.37576	0.130835
113	KU-4025	UmbL1e	44.9168	35.5669	1.34872	0.107222	-1.11878	0.0255251
114	KU-4025	UmbL1e	44.9168	35.5669	1.48791	-0.0174194	-0.460573	0.0506587
115	KU-4025	UmbL1e	44.9168	35.5669	1.64762	0.289626	-0.271435	-0.0594053
116	KU-4026	UmbL1e	44.5928	33.3158	0.451417	0.0590097	-1.63346	2.70519
117	KU-4026	UmbL1e	44.5928	33.3158	0.213648	0.00524786	-1.91555	1.3163
118	KU-4026	UmbL1e	44.5928	33.3158	0.257595	0.292046	-2.157	1.03774
119	KU-4026	UmbL1e	44.5928	33.3158	0.323108	-0.247406	-0.521958	0.528548
120	KU-4026	UmbL1e	44.5928	33.3158	0.304149	0.0518378	-0.895034	0.891795
121	KU-4028	UmbL1e	41.8643	36.3237	1.4367	1.12358	-0.165735	2.20142
122	KU-4028	UmbL1e	41.8643	36.3237	1.76058	1.08985	-0.230462	1.16554
123	KU-4028	UmbL1e	41.8643	36.3237	1.31862	1.59066	-0.587816	1.07862
124	KU-4028	UmbL1e	41.8643	36.3237	0.376848	1.02795	-0.717845	0.335642
125	KU-4028	UmbL1e	41.8643	36.3237	1.00079	1.13425	-0.806849	0.424738
126	KU-4030	UmbL1e	44.2953	35.3681	1.24491	0.313064	-0.879671	0.112201
127	KU-4030	UmbL1e	44.2953	35.3681	1.04533	0.522353	-1.06235	0.493265
128	KU-4030	UmbL1e	44.2953	35.3681	1.51302	0.582975	-0.859727	0.0638773
129	KU-4030	UmbL1e	44.2953	35.3681	1.17905	0.452011	-0.0277938	-1.22411
130	KU-4030	UmbL1e	44.2953	35.3681	1.32528	0.188162	0.0727068	-0.586797
131	KU-4032	UmbL1e	44.3966	35.4682	1.63499	0.850767	-1.07994	0.903194
132	KU-4032	UmbL1e	44.3966	35.4682	1.47913	0.949319	-0.922073	0.751495
133	KU-4032	UmbL1e	44.3966	35.4682	1.52538	1.40241	-0.352107	1.54254
134	KU-4032	UmbL1e	44.3966	35.4682	1.51622	0.592239	-0.408919	0.19247
135	KU-4032	UmbL1e	44.3966	35.4682	1.51698	0.43208	-0.525886	0.436894
136	KU-4033	UmbL1e	43.6795	33.2235	0.664212	0.955534	-0.284614	1.85496
137	KU-4033	UmbL1e	43.6795	33.2235	0.606572	0.849433	-0.872523	0.971508
138	KU-4033	UmbL1e	43.6795	33.2235	0.804272	1.14969	-0.800898	1.58657
139	KU-4033	UmbL1e	43.6795	33.2235	0.613466	0.288903	-0.966636	0.992284
140	KU-4033	UmbL1e	43.6795	33.2235	0.907511	0.280909	-0.99369	0.488373
141	KU-4035	UmbL1e	45.0121	36.2489	0.514366	0.380103	-1.61672	-0.561573
142	KU-4035	UmbL1e	45.0121	36.2489	0.728018	0.40667	-1.474	-0.558571
143	KU-4035	UmbL1e	45.0121	36.2489	0.136533	-0.702246	-0.370895	0.696742
144	KU-4035	UmbL1e	45.0121	36.2489	0.806213	0.554972	-0.519639	-0.456522
145	KU-4035	UmbL1e	45.0121	36.2489	0.621249	0.729819	-0.388052	-0.363593
146	KU-4039	UmbL1e	44.9124	36.2489	-0.232236	-0.746576	-3.25095	-0.702812
147	KU-4039	UmbL1e	44.9124	36.2489	-0.925242	-0.231912	-2.88409	0.293839
148	KU-4039	UmbL1e	44.9124	36.2489	0.257578	0.0892161	-1.83339	0.77947
149	KU-4039	UmbL1e	44.9124	36.2489	0.693099	0.300264	-0.351357	0.59538
150	KU-4039	UmbL1e	44.9124	36.2489	0.469322	-0.298509	-0.694802	0.389498
151	KU-4040	UmbL1e	44.4953	35.5685	1.58709	1.57092	0.605938	2.14454
152	KU-4040	UmbL1e	44.4953	35.5685	1.37265	1.44532	0.392784	1.76614
153	KU-4040	UmbL1e	44.4953	35.5685	1.21865	1.30813	-0.165657	1.10635
154	KU-4040	UmbL1e	44.4953	35.5685	0.950482	0.180523	-0.737248	0.444543
155	KU-4040	UmbL1e	44.4953	35.5685	0.883717	0.141182	-0.551697	0.381723
156	KU-4041	UmbL1e	44.0165	36.18	-0.174409	0.852813	-1.27039	0.0806283
157	KU-4041	UmbL1e	44.0165	36.18	0.0177358	0.528633	-1.43942	-0.827513
158	KU-4041	UmbL1e	44.0165	36.18	0.0593421	1.13563	-0.37005	0.565785
159	KU-4041	UmbL1e	44.0165	36.18	-0.0061891	1.1089	-0.30739	0.0517951
160	KU-4041	UmbL1e	44.0165	36.18	-0.0441957	1.27085	-0.256425	-0.247526
161	KU-4042	UmbL1e	44.3505	36.4003	0.486026	0.213614	-0.658022	-0.310309
162	KU-4042	UmbL1e	44.3505	36.4003	1.04174	0.263655	-0.897935	-0.64811
163	KU-4042	UmbL1e	44.3505	36.4003	0.855433	0.0924406	-1.17378	-0.910019
164	KU-4042	UmbL1e	44.3505	36.4003	1.1285	0.761013	0.163586	-0.498605
165	KU-4042	UmbL1e	44.3505	36.4003	0.843412	0.734638	-0.503987	-0.0258809
166	KU-4043	UmbL1e	44.5407	36.6503	0.516309	-0.00571537	-0.840963	0.277114
167	KU-4043	UmbL1e	44.5407	36.6503	0.223342	0.123233	-0.995962	1.06978
168	KU-4043	UmbL1e	44.5407	36.6503	0.52886	0.395666	-1.06012	0.153289
169	KU-4043	UmbL1e	44.5407	36.6503	0.547351	0.161812	-0.602167	0.678557
170	KU-4043	UmbL1e	44.5407	36.6503	1.11695	0.24934	-0.504764	0.724594
171	KU-4045	UmbL1e	44.806	36.5457	0.148645	-1.7885	-1.58084	2.32905
172	KU-4045	UmbL1e	44.806	36.5457	0.348418	-1.70807	-1.03787	0.747327
173	KU-4045	UmbL1e	44.806	36.5457	0.0875477	-1.78536	-1.08912	0.546929
174	KU-4045	UmbL1e	44.806	36.5457	0.355294	-1.18997	-0.109201	0.29125
175	KU-4045	UmbL1e	44.806	36.5457	0.337863	-1.14874	0.267323	-0.137401
176	KU-4046	UmbL1e	44.9087	36.6431	1.48404	1.17075	0.21438	-0.261695
177	KU-4046	UmbL1e	44.9087	36.6431	1.53138	1.48601	0.235647	-0.0534578
178	KU-4046	UmbL1e	44.9087	36.6431	0.904319	0.408106	-1.35532	-1.11816
179	KU-4046	UmbL1e	44.9087	36.6431	1.05937	0.619384	-0.388635	-0.866667
180	KU-4046	UmbL1e	44.9087	36.6431	1.07125	0.153655	-0.78124	-0.47404
181	KU-4048	UmbL1e	44.4491	36.5002	0.745604	1.94403	-0.150791	1.62567
182	KU-4048	UmbL1e	44.4491	36.5002	0.907122	1.93938	-0.0781001	1.95556
183	KU-4048	UmbL1e	44.4491	36.5002	0.93147	1.52459	-0.42691	0.987862
184	KU-4048	UmbL1e	44.4491	36.5002	0.554172	1.40677	-0.711478	0.577531
185	KU-4048	UmbL1e	44.4491	36.5002	0.399652	1.12893	-1.0172	0.559236
186	KU-4050	UmbL1e	43.3883	37.1926	0.989032	0.477657	-0.669474	0.102925
187	KU-4050	UmbL1e	43.3883	37.1926	1.30005	0.0297091	-1.18254	-0.323125
188	KU-4050	UmbL1e	43.3883	37.1926	0.73228	0.694442	-0.613054	0.22059
189	KU-4050	UmbL1e	43.3883	37.1926	0.826014	0.583897	-1.07575	0.701022
190	KU-4050	UmbL1e	43.3883	37.1926	1.15615	0.36565	-1.17303	-0.298437
191	KU-4052	UmbL1e	43.5879	36.9926	-0.312829	-1.79615	-1.32017	-0.187436
192	KU-4052	UmbL1e	43.5879	36.9926	-0.206477	-1.3647	-1.39545	0.213566
193	KU-4052	UmbL1e	43.5879	36.9926	-0.288798	-1.54982	-0.959254	-0.156499
194	KU-4052	UmbL1e	43.5879	36.9926	-0.21571	-1.26354	-0.767918	0.779716
195	KU-4052	UmbL1e	43.5879	36.9926	-0.0338392	-1.46217	-0.503946	0.195285
196	KU-4056	UmbL1e	43.4888	37.0926	0.824916	-0.382468	-0.311011	-1.33808
197	KU-4056	UmbL1e	43.4888	37.0926	1.05086	-0.785362	-0.820608	-0.590312
198	KU-4056	UmbL1e	43.4888	37.0926	0.566624	-0.257385	-0.74378	-0.782578
199	KU-4056	UmbL1e	43.4888	37.0926	0.994855	-0.38591	-0.216097	0.0499197
200	KU-4056	UmbL1e	43.4888	37.0926	0.655272	-0.565014	0.159422	-0.557731
201	KU-4060	UmbL1e	43.3883	36.9926	1.23024	-0.589776	0.222749	0.160227
202	KU-4060	UmbL1e	43.3883	36.9926	1.11769	-0.140681	0.717133	0.322199
203	KU-4060	UmbL1e	43.3883	36.9926	1.66638	0.0716674	0.52628	-0.265614
204	KU-4060	UmbL1e	43.3883	36.9926	1.09662	-0.505732	0.271673	-1.0892
205	KU-4060	UmbL1e	43.3883	36.9926	1.23086	-0.989712	-0.044955	-0.719606
206	KU-4061	UmbL1e	43.5879	37.1926	0.372521	-0.624016	-1.70745	-0.641277
207	KU-4061	UmbL1e	43.5879	37.1926	0.554997	-0.276023	-1.91123	-0.954181
208	KU-4061	UmbL1e	43.5879	37.1926	0.767476	0.154861	-1.09092	0.10542
209	KU-4061	UmbL1e	43.5879	37.1926	0.503587	0.209735	-0.20038	0.302819
210	KU-4061	UmbL1e	43.5879	37.1926	1.16423	0.472783	-0.364569	0.36485
211	KU-4068	UmbL1e	43.4476	36.9904	1.79133	1.30292	0.655047	1.28708
212	KU-4068	UmbL1e	43.4476	36.9904	1.45448	1.20997	0.835981	1.39766
213	KU-4068	UmbL1e	43.4476	36.9904	1.80654	1.09003	0.943868	1.24084
214	KU-4068	UmbL1e	43.4476	36.9904	1.55492	0.744574	-0.0657067	-0.35711
215	KU-4068	UmbL1e	43.4476	36.9904	1.83635	0.328724	-0.3213	-0.148421
216	KU-4070	UmbL1e	42.1913	37.3261	-1.62937	-1.12673	-2.36465	0.589286
217	KU-4070	UmbL1e	42.1913	37.3261	-0.895597	-1.46191	-2.04683	2.01106
218	KU-4070	UmbL1e	42.1913	37.3261	-0.977776	-1.57174	-1.76033	2.26124
219	KU-4070	UmbL1e	42.1913	37.3261	-0.370895	-1.35039	0.155926	1.70713
220	KU-4070	UmbL1e	42.1913	37.3261	-0.660016	-0.394115	-0.273442	2.31124
221	KU-4074	UmbL1x	41.378	37.4149	0.282781	0.056586	-0.750597	-0.734235
222	KU-4074	UmbL1x	41.378	37.4149	0.193001	-0.232826	-1.09911	-0.234116
223	KU-4074	UmbL1x	41.378	37.4149	0.170332	0.525011	-0.588738	-0.317481
224	KU-4074	UmbL1x	41.378	37.4149	0.420385	0.0241151	-0.617332	0.138093
225	KU-4074	UmbL1x	41.378	37.4149	0.546152	-0.196669	-0.725391	-0.935379
226	KU-4075	UmbL1x	40.2262	38.016	-0.749845	0.519218	-0.460777	2.14367
227	KU-4075	UmbL1x	40.2262	38.016	-0.429818	0.203736	-0.966388	1.49957
228	KU-4075	UmbL1x	40.2262	38.016	-0.518663	0.406791	-0.564089	1.67313
229	KU-4075	UmbL1x	40.2262	38.016	-0.405134	0.0806947	-0.898355	1.06508
230	KU-4075	UmbL1x	40.2262	38.016	-0.12067	0.0125845	0.13826	0.320113
231	KU-4078	UmbL1x	40.3254	37.8161	0.00523819	-0.656947	-1.75852	-0.45142
232	KU-4078	UmbL1x	40.3254	37.8161	-0.133647	-0.557291	-1.69279	0.22936
233	KU-4078	UmbL1x	40.3254	37.8161	-0.557432	-0.958415	-0.856749	0.740526
234	KU-4078	UmbL1x	40.3254	37.8161	0.0741507	-0.314144	-0.959688	0.570268
235	KU-4078	UmbL1x	40.3254	37.8161	0.166816	-0.666798	-0.878346	-0.248576
236	KU-4079	UmbL1x	40.7433	37.3132	0.954842	-0.316818	0.342094	-0.0720975
237	KU-4079	UmbL1x	40.7433	37.3132	1.20897	0.0388806	0.188094	-0.180682
238	KU-4079	UmbL1x	40.7433	37.3132	1.50265	-0.574999	0.351352	-0.393973
239	KU-4079	UmbL1x	40.7433	37.3132	0.924134	-0.493603	-0.0968314	-0.0870283
240	KU-4079	UmbL1x	40.7433	37.3132	0.910734	-0.466688	-0.075153	-0.276783
241	KU-4080	UmbL1x	41.0101	38.1412	0.670484	-0.376802	-0.666443	0.411783
242	KU-4080	UmbL1x	41.0101	38.1412	1.06503	-0.131992	-0.162694	0.398
243	KU-4080	UmbL1x	41.0101	38.1412	1.12613	-0.140258	0.263557	0.511247
244	KU-4080	UmbL1x	41.0101	38.1412	1.09815	-0.579663	-0.178407	-0.0675527
245	KU-4080	UmbL1x	41.0101	38.1412	0.952974	-0.721053	-0.334453	-0.234075
246	KU-4081	UmbL1e	42.1088	38.3997	0.43403	-0.124585	-0.513889	3.89663
247	KU-4081	UmbL1e	42.1088	38.3997	0.231573	-0.35258	-0.350534	3.53309
248	KU-4081	UmbL1e	42.1088	38.3997	-0.0602397	-0.566574	-1.00213	2.82801
249	KU-4081	UmbL1e	42.1088	38.3997	0.0788585	-0.370585	-0.529681	1.57122
250	KU-4081	UmbL1e	42.1088	38.3997	0.214781	-0.725829	-0.501481	1.66402
251	KU-4082	UmbL1e	40.3254	37.9161	0.54496	-0.278441	-0.676216	0.242332
252	KU-4082	UmbL1e	40.3254	37.9161	1.28342	-0.740055	-0.732433	-0.0561339
253	KU-4082	UmbL1e	40.3254	37.9161	0.568321	-0.762791	-0.692025	0.202176
254	KU-4082	UmbL1e	40.3254	37.9161	0.719376	-0.602881	-0.249882	1.31513
255	KU-4082	UmbL1e	40.3254	37.9161	0.959006	-1.00196	-0.328351	0.583992
256	KU-4083	UmbL1x	40.2257	37.8161	1.37255	-0.458144	0.520478	0.389348
257	KU-4083	UmbL1x	40.2257	37.8161	1.17863	0.174265	0.833257	0.792881
258	KU-4083	UmbL1x	40.2257	37.8161	0.938385	-0.253166	-0.0363821	0.642158
259	KU-4083	UmbL1x	40.2257	37.8161	1.11031	-0.293317	0.0116906	0.18712
260	KU-4083	UmbL1x	40.2257	37.8161	1.17912	-0.0838665	-0.218685	-0.230857
261	KU-4086	UmbL1x	39.2206	39.1092	0.58634	-0.188283	0.165072	0.241193
262	KU-4086	UmbL1x	39.2206	39.1092	0.786148	-0.49743	0.0326466	-0.367974
263	KU-4086	UmbL1x	39.2206	39.1092	0.657765	-0.4816	-0.0706644	-0.733096
264	KU-4086	UmbL1x	39.2206	39.1092	0.370073	-0.526508	-0.96128	0.267089
265	KU-4086	UmbL1x	39.2206	39.1092	0.61674	-0.86396	-0.40066	-0.86867
266	KU-4087	UmbL1x	38.315	38.3475	1.23487	0.609017	-0.777495	-0.557626
267	KU-4087	UmbL1x	38.315	38.3475	1.29014	0.513948	-0.314612	-0.392883
268	KU-4087	UmbL1x	38.315	38.3475	1.36449	0.96668	-0.530222	-0.815981
269	KU-4087	UmbL1x	38.315	38.3475	1.5917	0.660634	0.339782	-0.254791
270	KU-4087	UmbL1x	38.315	38.3475	1.52856	0.302231	0.034287	-1.00889
271	KU-4088	UmbL1x	36.929	37.3897	1.50477	0.970783	0.206759	-0.0240526
272	KU-4088	UmbL1x	36.929	37.3897	1.76476	0.963338	0.561498	-0.0532323
273	KU-4088	UmbL1x	36.929	37.3897	1.80475	0.744427	-0.146712	-0.664087
274	KU-4088	UmbL1x	36.929	37.3897	1.71541	0.220607	-0.102992	-0.820913
275	KU-4088	UmbL1x	36.929	37.3897	1.62937	0.383379	-0.62366	-0.156635
276	KU-4095	UmbL1x	36.9292	37.5905	0.948451	-0.860804	-0.154375	-0.689837
277	KU-4095	UmbL1x	36.9292	37.5905	0.895009	-1.09633	-0.412807	-0.447657
278	KU-4095	UmbL1x	36.9292	37.5905	0.782968	-1.01934	-0.344698	-0.609039
279	KU-4095	UmbL1x	36.9292	37.5905	0.949908	-1.11619	0.190676	-0.339571
280	KU-4095	UmbL1x	36.9292	37.5905	1.15503	-0.701309	0.685852	-0.53338
281	KU-4103	UmbL1x	43.373	38.5013	0.96862	-0.3439	0.0747186	-0.898874
282	KU-4103	UmbL1x	43.373	38.5013	0.8036	0.262646	0.202161	-1.11389
283	KU-4103	UmbL1x	43.373	38.5013	0.777654	0.531161	0.76799	-0.50298
284	KU-4103	UmbL1x	43.373	38.5013	0.894094	0.00690632	0.480458	-0.608969
285	KU-4103	UmbL1x	43.373	38.5013	0.686052	-0.0627464	-0.499213	-0.1911
286	KU-4108	UmbL1e	46.6558	34.7088	-0.325419	-0.780159	-0.642823	1.1592
287	KU-4108	UmbL1e	46.6558	34.7088	-0.099566	0.157567	-0.149895	1.8796
288	KU-4108	UmbL1e	46.6558	34.7088	-0.379434	-0.288011	-0.607154	1.54351
289	KU-4108	UmbL1e	46.6558	34.7088	-0.226965	-0.054315	-0.424602	0.893462
290	KU-4108	UmbL1e	46.6558	34.7088	0.148304	-0.680311	-0.345352	1.04463
291	KU-4109	UmbL1e	50.3591	30.9015	0.217789	0.170705	0.196709	2.17862
292	KU-4109	UmbL1e	50.3591	30.9015	0.513176	0.530929	0.607363	2.47962
293	KU-4109	UmbL1e	50.3591	30.9015	0.943495	-0.315444	0.225571	3.16494
294	KU-4109	UmbL1e	50.3591	30.9015	0.443493	-0.23713	-0.132858	0.482892
295	KU-4109	UmbL1e	50.3591	30.9015	0.243318	-0.106813	0.383406	1.03009
296	KU-4111	UmbL1e	46.2466	34.2801	2.35584	1.75577	0.985818	-0.00135205
297	KU-4111	UmbL1e	46.2466	34.2801	2.27022	1.81234	1.14489	0.637669
298	KU-4111	UmbL1e	46.2466	34.2801	2.67881	1.74372	1.77137	-0.113381
299	KU-4111	UmbL1e	46.2466	34.2801	1.97311	0.91804	-0.647104	-1.01898
300	KU-4111	UmbL1e	46.2466	34.2801	2.6953	0.816902	0.523763	-1.98613
301	KU-4112	UmbL1e	45.5894	34.5149	0.905891	0.797106	-0.250177	0.805684
302	KU-4112	UmbL1e	45.5894	34.5149	1.12288	0.62026	-0.238419	0.973919
303	KU-4112	UmbL1e	45.5894	34.5149	1.39586	0.426923	-0.0846903	0.561032
304	KU-4112	UmbL1e	45.5894	34.5149	0.907863	-0.152824	-0.382682	-0.116605
305	KU-4112	UmbL1e	45.5894	34.5149	0.942742	0.482938	-0.627199	0.389703
306	KU-5920	UmbL1w	32.9559	39.8447	-0.261647	-2.02964	0.999174	2.05477
307	KU-5920	UmbL1w	32.9559	39.8447	-0.110874	-1.86704	1.06043	1.25434
308	KU-5920	UmbL1w	32.9559	39.8447	-0.311216	-1.98819	1.38557	2.07292
309	KU-5920	UmbL1w	32.9559	39.8447	0.0534052	-3.12942	0.0675867	0.487061
310	KU-5920	UmbL1w	32.9559	39.8447	-0.150434	-2.53126	0.32456	0.889289
311	KU-5901	UmbL1x	36.1095	33.4355	0.372074	0.148467	-1.79704	1.83383
312	KU-5901	UmbL1x	36.1095	33.4355	0.130906	-0.136165	-2.70259	1.34135
313	KU-5901	UmbL1x	36.1095	33.4355	0.876979	0.401715	-1.23535	1.67123
314	KU-5901	UmbL1x	36.1095	33.4355	0.777225	0.164451	-1.3432	1.75696
315	KU-5901	UmbL1x	36.1095	33.4355	0.533012	0.0697956	-1.64775	2.10129
316	KU-5904	UmbL1x	35.8323	40.6546	0.60184	-0.527486	-0.129213	0.878595
317	KU-5904	UmbL1x	35.8323	40.6546	0.669168	-1.33446	-0.896135	0.237946
318	KU-5904	UmbL1x	35.8323	40.6546	0.317927	-1.10493	-0.0338578	0.811615
319	KU-5904	UmbL1x	35.8323	40.6546	0.70218	-0.83433	-0.154293	0.514782
320	KU-5904	UmbL1x	35.8323	40.6546	0.590189	-1.11827	-0.116549	0.383696
321	KU-5910	UmbL1w	35.2959	40.5206	0.769824	-1.01178	-0.400933	0.138677
322	KU-5910	UmbL1w	35.2959	40.5206	0.797671	-1.39945	0.14001	0.61344
323	KU-5910	UmbL1w	35.2959	40.5206	0.794908	-1.71864	0.147739	0.117719
324	KU-5910	UmbL1w	35.2959	40.5206	0.716477	-1.67003	-0.204347	0.559562
325	KU-5910	UmbL1w	35.2959	40.5206	0.909941	-1.90156	0.0812574	0.469477
326	KU-5911	UmbL1w	34.9536	40.551	1.96987	-1.42776	0.0810249	-0.04226
327	KU-5911	UmbL1w	34.9536	40.551	0.872606	-1.91688	-0.805087	0.0819573
328	KU-5911	UmbL1w	34.9536	40.551	1.73403	-1.32275	-0.0668077	0.0751543
329	KU-5911	UmbL1w	34.9536	40.551	0.981846	-1.15138	-0.415533	0.01457
330	KU-5911	UmbL1w	34.9536	40.551	1.12608	-1.2975	0.134568	0.362016
331	KU-5913	UmbL1w	33.516	39.8418	2.15485	0.530617	1.2283	0.677805
332	KU-5913	UmbL1w	33.516	39.8418	1.83255	-0.214273	0.461011	0.409368
333	KU-5913	UmbL1w	33.516	39.8418	2.1495	-1.03735	0.515005	0.277302
334	KU-5913	UmbL1w	33.516	39.8418	1.8243	-0.357813	-0.271912	-0.281802
335	KU-5913	UmbL1w	33.516	39.8418	1.60803	-0.76445	-0.799758	-0.0682781
336	KU-5918	UmbL1w	32.8569	40.0447	0.0483154	-1.8821	0.405066	0.753799
337	KU-5918	UmbL1w	32.8569	40.0447	0.313687	-2.5083	-0.0948541	0.272196
338	KU-5918	UmbL1w	32.8569	40.0447	0.824741	-1.35647	0.635062	0.556854
339	KU-5918	UmbL1w	32.8569	40.0447	0.747884	-1.59331	-0.00681287	0.00731593
340	KU-5918	UmbL1w	32.8569	40.0447	-0.0958737	-2.60027	-0.589009	0.42583
341	KU-5919	UmbL1w	32.8569	39.9446	-0.00581344	-0.729932	0.846378	-0.356434
342	KU-5919	UmbL1w	32.8569	39.9446	-0.155638	-0.641995	0.925651	-0.435964
343	KU-5923	UmbL1w	32.9559	40.0447	1.13738	-1.46272	-0.7175	-0.652186
344	KU-5923	UmbL1w	32.9559	40.0447	1.34843	-1.6066	-0.949133	-0.298807
345	KU-5923	UmbL1w	32.9559	40.0447	1.68022	-1.24405	-0.797469	-0.180628
346	KU-5923	UmbL1w	32.9559	40.0447	1.12186	-1.30823	-0.189806	0.286981
347	KU-5923	UmbL1w	32.9559	40.0447	1.95445	-1.3045	0.748152	-0.646384
348	KU-5924	UmbL1w	32.7475	40.3308	1.56033	-2.19052	0.607097	-0.242209
349	KU-5924	UmbL1w	32.7475	40.3308	1.82319	-2.07479	0.355941	-1.05903
350	KU-5924	UmbL1w	32.7475	40.3308	2.0468	-1.80271	0.710125	-0.601886
351	KU-5924	UmbL1w	32.7475	40.3308	1.48756	-2.30188	-0.199816	0.0132956
352	KU-5924	UmbL1w	32.7475	40.3308	2.20011	-1.54064	0.550407	-1.11895
353	KU-5925	UmbL1w	28.3886	39.9993	2.20344	0.251787	0.306572	-1.09954
354	KU-5925	UmbL1w	28.3886	39.9993	2.15696	0.137715	1.12156	0.0406489
355	KU-5925	UmbL1w	28.3886	39.9993	2.28999	-0.304128	0.719204	-0.67708
356	KU-5925	UmbL1w	28.3886	39.9993	1.48373	-0.429772	-0.396356	-0.798437
357	KU-5925	UmbL1w	28.3886	39.9993	1.49285	-1.05774	0.551031	0.0439847
358	KU-5927	UmbL1w	28.5879	40.1995	1.63745	-1.1199	2.16686	0.364413
359	KU-5927	UmbL1w	28.5879	40.1995	2.15182	-0.925362	2.06935	-0.273854
360	KU-5927	UmbL1w	28.5879	40.1995	2.14909	-0.805439	1.23444	-0.365858
361	KU-5927	UmbL1w	28.5879	40.1995	1.40145	-0.749229	-0.256621	-0.143536
362	KU-5927	UmbL1w	28.5879	40.1995	1.89813	-0.967838	-0.0289716	-0.239303
363	KU-5928	UmbL1w	28.4885	40.0994	0.165485	-2.40336	-0.660207	0.332553
364	KU-5928	UmbL1w	28.4885	40.0994	0.887555	-2.23524	-0.0377589	0.185722
365	KU-5928	UmbL1w	28.4885	40.0994	0.650096	-2.4097	-0.463568	-0.231236
366	KU-5928	UmbL1w	28.4885	40.0994	0.145467	-1.54479	-0.954452	0.0160264
367	KU-5928	UmbL1w	28.4885	40.0994	0.764452	-2.34425	0.436522	-0.432546
368	KU-5931	UmbL1w	31.5384	39.4513	1.8287	-0.175269	0.539082	0.334422
369	KU-5931	UmbL1w	31.5384	39.4513	1.87149	-0.26199	1.07474	0.961313
370	KU-5931	UmbL1w	31.5384	39.4513	1.83387	-0.95471	-0.535255	1.42787
371	KU-5931	UmbL1w	31.5384	39.4513	1.2086	-0.736045	0.157096	-0.305491
372	KU-5931	UmbL1w	31.5384	39.4513	1.66666	-1.07589	-0.272087	-0.0678661
373	KU-5933	UmbL1w	32.7563	39.8447	1.16842	-0.818512	0.564115	-0.44413
374	KU-5933	UmbL1w	32.7563	39.8447	1.43716	-0.322153	1.62644	-0.27489
375	KU-5933	UmbL1w	32.7563	39.8447	1.33792	-1.40789	0.991668	-0.723512
376	KU-5933	UmbL1w	32.7563	39.8447	0.727254	-1.1125	0.125502	-0.822661
377	KU-5933	UmbL1w	32.7563	39.8447	0.941181	-1.13911	-0.276201	-0.90107
378	KU-5934	UmbL1w	35.4892	38.7227	1.62926	-0.80729	0.4635	1.09552
379	KU-5934	UmbL1w	35.4892	38.7227	1.79691	-0.629618	0.784206	0.931874
380	KU-5934	UmbL1w	35.4892	38.7227	2.21346	-0.753765	1.12039	1.82494
381	KU-5934	UmbL1w	35.4892	38.7227	0.859	-1.13856	-1.25392	1.12381
382	KU-5934	UmbL1w	35.4892	38.7227	1.24136	-0.927792	-0.642146	0.391107
383	KU-5935	UmbL1w	31.7806	37.0484	0.636409	-1.98791	-0.281485	0.48705
384	KU-5935	UmbL1w	31.7806	37.0484	0.457734	-2.04383	-0.842073	-0.338007
385	KU-5935	UmbL1w	31.7806	37.0484	0.608135	-1.97734	-0.839894	-0.139007
386	KU-5935	UmbL1w	31.7806	37.0484	0.613852	-1.68233	-0.492302	-0.00665093
387	KU-5935	UmbL1w	31.7806	37.0484	1.14363	-1.85144	-0.0246674	-0.272853
388	KU-5941	UmbL1w	30.2849	37.7194	2.53855	0.122921	0.636333	0.0930372
389	KU-5941	UmbL1w	30.2849	37.7194	2.73881	-0.187051	-0.136024	-0.841212
390	KU-5941	UmbL1w	30.2849	37.7194	2.52325	-0.141944	0.237699	-0.172399
391	KU-5941	UmbL1w	30.2849	37.7194	2.9557	0.444004	0.383888	-0.662282
392	KU-5941	UmbL1w	30.2849	37.7194	2.34628	0.162632	-0.325841	-0.319341
393	KU-5947	UmbL1w	30.3851	37.6194	1.47471	-0.696492	1.98586	0.247962
394	KU-5947	UmbL1w	30.3851	37.6194	0.811615	-0.922588	0.881652	0.0390892
395	KU-5947	UmbL1w	30.3851	37.6194	1.18672	-0.668382	0.701612	-0.468096
396	KU-5947	UmbL1w	30.3851	37.6194	1.07614	-1.03233	0.292813	-0.785807
397	KU-5947	UmbL1w	30.3851	37.6194	1.11613	-0.820342	0.183075	-0.667715
398	KU-5948	UmbL1x	29.0869	37.7737	2.20248	0.386826	0.677784	0.837439
399	KU-5948	UmbL1x	29.0869	37.7737	2.18348	0.326031	0.214964	0.147482
400	KU-5948	UmbL1x	29.0869	37.7737	2.10735	-0.427877	0.284835	0.583167
401	KU-5948	UmbL1x	29.0869	37.7737	2.36458	0.0956116	-0.347634	-0.404593
402	KU-5948	UmbL1x	29.0869	37.7737	1.86344	-0.395139	-0.311632	-0.169876
403	KU-5949	UmbL1x	27.1786	39.1227	1.07365	-1.26107	-0.146447	0.239602
404	KU-5949	UmbL1x	27.1786	39.1227	0.623245	-1.22898	-0.638918	0.936344
405	KU-5949	UmbL1x	27.1786	39.1227	0.864667	-1.50711	-0.650066	0.856543
406	KU-5949	UmbL1x	27.1786	39.1227	0.822168	-1.30175	0.0893858	1.11995
407	KU-5949	UmbL1x	27.1786	39.1227	1.29097	-1.19932	0.160755	0.321039
408	KU-5954	UmbL1w	29.9874	39.4223	1.66133	-0.954033	0.0755705	-0.430317
409	KU-5954	UmbL1w	29.9874	39.4223	1.79432	-1.73673	-0.477725	-0.278073
410	KU-5954	UmbL1w	29.9874	39.4223	2.26284	-0.78447	0.620359	-0.23762
411	KU-5954	UmbL1w	29.9874	39.4223	1.69306	-1.56877	-0.466355	0.529234
412	KU-5954	UmbL1w	29.9874	39.4223	1.66481	-1.58622	-0.657327	0.632923
413	KU-8-1	UmbL1w	35.4944	38.833	0.378592	-2.68426	-0.816476	0.352796
414	KU-8-1	UmbL1w	35.4944	38.833	1.14954	-1.24249	1.09523	1.06433
415	KU-8-1	UmbL1w	35.4944	38.833	1.41019	-1.47064	0.560167	0.352374
416	KU-8-1	UmbL1w	35.4944	38.833	1.2133	-1.14738	-0.323854	-0.59368
417	KU-8-1	UmbL1w	35.4944	38.833	1.18848	-1.35981	-0.0371317	0.361963
418	KU-8-5	UmbL1x	37.16	36.2156	2.09314	0.143976	-1.49921	0.203179
419	KU-8-5	UmbL1x	37.16	36.2156	2.06609	0.0954154	-0.743469	1.11162
420	KU-8-5	UmbL1x	37.16	36.2156	2.20022	0.446654	-0.42005	0.922167
421	KU-8-5	UmbL1x	37.16	36.2156	1.98996	0.257146	-0.302555	0.237955
422	KU-8-5	UmbL1x	37.16	36.2156	2.02946	-0.14679	-0.153224	0.207031
423	KU-8-7	UmbL1w	31.872	37.148	0.359986	-0.0529709	-1.00047	-1.14606
424	KU-8-7	UmbL1w	31.872	37.148	0.204328	-0.210111	-0.917589	-1.12588
425	KU-8-7	UmbL1w	31.872	37.148	0.580876	-0.557109	-0.91893	-1.13605
426	KU-8-7	UmbL1w	31.872	37.148	0.718944	0.0434934	-0.0348177	-0.786193
427	KU-8-7	UmbL1w	31.872	37.148	0.630242	-0.138644	0.106638	-1.32995
428	KU-11482a	UmbL1x	28.1311	39.3925	-0.146588	-0.976744	-1.38169	1.52484
429	KU-11482a	UmbL1x	28.1311	39.3925	-0.234558	-0.961742	-0.855207	1.8207
430	KU-11482a	UmbL1x	28.1311	39.3925	0.204102	-0.576663	-0.687993	1.68337
431	KU-11482a	UmbL1x	28.1311	39.3925	0.340163	-1.22743	-0.418597	1.33695
432	KU-11482a	UmbL1x	28.1311	39.3925	0.33926	-0.959175	-0.467173	1.37647
433	KU-12180	UmbL2	27.838	36.1549	0.699356	-0.0168908	-0.420412	0.844645
434	KU-12180	UmbL2	27.838	36.1549	0.980646	0.103935	0.0176241	-0.108143
435	KU-12180	UmbL2	27.838	36.1549	0.827052	0.499397	0.0804445	1.76799
436	KU-12180	UmbL2	27.838	36.1549	0.316577	0.265274	-0.218381	1.15995
437	KU-12180	UmbL2	27.838	36.1549	1.03726	1.03011	-0.249856	0.231902
438	KU-12181	UmbL2	28.0376	36.255	0.45412	-0.254509	-1.0749	0.394434
439	KU-12181	UmbL2	28.0376	36.255	0.267826	-0.0789185	-1.32578	0.302183
440	KU-12181	UmbL2	28.0376	36.255	0.465217	-0.225466	-1.44328	0.207987
441	KU-12181	UmbL2	28.0376	36.255	0.522997	-0.714137	-0.547315	0.489338
442	KU-12181	UmbL2	28.0376	36.255	0.929187	-0.20305	-0.299691	0.201159
443	KU-12182	UmbL2	28.0376	36.055	0.224511	-0.251117	-1.24997	-0.359051
444	KU-12182	UmbL2	28.0376	36.055	0.698312	-0.592547	-0.839923	-0.892268
445	KU-12182	UmbL2	28.0376	36.055	0.669464	-0.321529	-0.734072	-1.27698
446	KU-12182	UmbL2	28.0376	36.055	0.447463	-0.18808	-0.262059	-0.423024
447	KU-12182	UmbL2	28.0376	36.055	0.657038	0.23717	-0.173607	0.253384
448	KU-12183	UmbL2	27.9377	36.1551	1.54787	-0.53801	-0.554696	-0.0452064
449	KU-12183	UmbL2	27.9377	36.1551	1.54373	-0.453715	0.0803616	1.41627
450	KU-12183	UmbL2	27.9377	36.1551	1.62925	-0.341277	-0.490025	0.706829
451	KU-12183	UmbL2	27.9377	36.1551	1.82831	-0.563053	-0.205513	-0.170418
452	KU-12183	UmbL2	27.9377	36.1551	1.37681	-0.418675	-0.601134	0.822549
453	KU-12184a	UmbL2	26.6047	37.7921	1.13594	-0.242714	-0.00854796	-0.557633
454	KU-12184a	UmbL2	26.6047	37.7921	0.914073	-0.565952	-0.273242	-0.462609
455	KU-12184a	UmbL2	26.6047	37.7921	0.894113	-0.660997	0.264426	0.539179
456	KU-12184a	UmbL2	26.6047	37.7921	1.26423	-0.306438	0.108541	-0.253999
457	KU-12184a	UmbL2	26.6047	37.7921	1.18642	-0.809157	0.258277	-0.310842
458	KU-12186	UmbL2	26.405	37.7921	0.922218	-0.639609	-0.453517	-0.424359
459	KU-12186	UmbL2	26.405	37.7921	0.714949	-0.769884	-0.70374	-0.668747
460	KU-12186	UmbL2	26.405	37.7921	0.480637	-0.392366	-0.0472832	0.00843053
461	KU-12186	UmbL2	26.405	37.7921	0.850334	-0.880518	-0.172555	-0.829353
462	KU-12186	UmbL2	26.405	37.7921	1.01816	-0.285237	0.308528	-0.0688834
463	KU-12187	UmbL2	26.4051	37.9921	0.252496	0.0981055	-0.328339	-0.302538
464	KU-12187	UmbL2	26.4051	37.9921	0.178302	0.592449	-0.715897	-0.674244
465	KU-12187	UmbL2	26.4051	37.9921	0.628399	-0.119176	-0.0882883	-0.465796
466	KU-12187	UmbL2	26.4051	37.9921	0.777837	0.70237	-0.177249	-0.627422
467	KU-12187	UmbL2	26.4051	37.9921	0.27616	0.6393	-0.0925086	-0.519857
468	KU-12188	UmbL2	26.8829	37.7481	0.207336	-1.20871	-1.17793	-0.263409
469	KU-12188	UmbL2	26.8829	37.7481	0.062712	-1.16054	-1.08936	0.294251
470	KU-12188	UmbL2	26.8829	37.7481	0.122494	-1.10539	-1.04233	0.0546169
471	KU-12188	UmbL2	26.8829	37.7481	0.504273	-1.33276	0.0666204	0.114335
472	KU-12188	UmbL2	26.8829	37.7481	0.670129	-1.09036	0.230429	0.458981
473	KU-12189	UmbL1x	21.7917	38.6003	-0.377926	-0.112251	-0.868864	1.02599
474	KU-12189	UmbL1x	21.7917	38.6003	-0.29023	-0.257384	-1.39824	0.307691
475	KU-12189	UmbL1x	21.7917	38.6003	0.145788	0.045589	-0.628514	0.741427
476	KU-12189	UmbL1x	21.7917	38.6003	-0.00395505	-0.360163	-0.363313	0.628891
477	KU-12189	UmbL1x	21.7917	38.6003	0.206098	0.11517	-0.0358464	0.885756
478	KU-12190	UmbL2	21.443	37.6726	0.254457	0.57768	-0.575759	1.02119
479	KU-12190	UmbL2	21.443	37.6726	0.592896	0.490337	-0.34628	0.784449
480	KU-12190	UmbL2	21.443	37.6726	0.991021	0.517323	-0.296926	0.3888
481	KU-12190	UmbL2	21.443	37.6726	0.552582	0.543723	-0.149867	0.100649
482	KU-12190	UmbL2	21.443	37.6726	1.14152	-0.0158854	-0.142315	-0.892563
483	KU-12191	UmbL2	26.8829	37.8482	1.24934	0.317259	0.135731	0.612526
484	KU-12191	UmbL2	26.8829	37.8482	1.20291	-0.0390984	-0.287801	0.16998
485	KU-12191	UmbL2	26.8829	37.8482	1.33639	0.238647	-0.017257	0.62493
486	KU-12191	UmbL2	26.8829	37.8482	1.58052	-0.00224615	-0.24254	0.0484604
487	KU-12191	UmbL2	26.8829	37.8482	1.49312	0.0770742	-0.318261	0.229443
488	KU-12192	UmbL2	26.8385	37.7049	-0.075333	-0.583947	-0.650692	0.866037
489	KU-12192	UmbL2	26.8385	37.7049	0.35967	-0.806244	-0.707107	1.06961
490	KU-12192	UmbL2	26.8385	37.7049	0.541414	-0.243681	-0.480518	0.5329
491	KU-12192	UmbL2	26.8385	37.7049	0.589698	-0.423831	-0.193062	-0.242117
492	KU-12192	UmbL2	26.8385	37.7049	0.633044	-0.72044	0.268451	0.27535
493	KU-12193	UmbL2	27.0824	37.8483	0.0505269	-0.295397	-0.575621	0.605132
494	KU-12193	UmbL2	27.0824	37.8483	-0.130898	-0.715745	-1.05025	0.224131
495	KU-12193	UmbL2	27.0824	37.8483	0.25039	-0.277826	-0.200711	0.736168
496	KU-12193	UmbL2	27.0824	37.8483	0.706269	-0.394651	0.234153	0.117147
497	KU-12193	UmbL2	27.0824	37.8483	0.379764	-1.16922	0.282983	-0.379818
498	KU-12194	UmbL2	27.0824	37.6483	0.808124	0.473332	-0.967711	-0.92824
499	KU-12194	UmbL2	27.0824	37.6483	1.09268	0.0230877	-1.38358	-1.29183
500	KU-12194	UmbL2	27.0824	37.6483	0.863619	0.675557	-0.586612	-0.345318
501	KU-12194	UmbL2	27.0824	37.6483	1.30093	0.138638	-0.213924	-0.537252
502	KU-12194	UmbL2	27.0824	37.6483	1.23046	0.963474	-0.0611763	-0.855947
503	KU-12195	UmbL2	26.9827	37.8483	0.653862	0.0757064	-1.01612	-1.68715
504	KU-12195	UmbL2	26.9827	37.8483	0.587515	0.310738	-1.44993	-1.01019
505	KU-12195	UmbL2	26.9827	37.8483	0.487458	0.556178	-1.02352	-1.44794
506	KU-12195	UmbL2	26.9827	37.8483	1.03942	0.689563	0.332936	-0.488872
507	KU-12195	UmbL2	26.9827	37.8483	0.625634	0.427572	-0.308161	-0.186114
508	KU-12196a	UmbL2	26.9828	37.6483	0.616913	1.04462	0.0947211	0.207138
509	KU-12196a	UmbL2	26.9828	37.6483	1.38134	0.802481	-0.0576433	-0.08907
510	KU-12196a	UmbL2	26.9828	37.6483	0.831889	0.427064	-0.0393869	0.329075
511	KU-12196a	UmbL2	26.9828	37.6483	1.00236	0.580667	0.185143	-0.263259
512	KU-12196a	UmbL2	26.9828	37.6483	0.775984	0.464239	0.271958	0.254806
513	KU-12197	UmbL2	26.8829	37.6483	-0.266	-1.26143	-1.26197	0.644788
514	KU-12197	UmbL2	26.8829	37.6483	-0.135114	-1.27021	-1.5186	-0.846434
515	KU-12197	UmbL2	26.8829	37.6483	-0.287283	-0.874684	-0.970051	-0.0936062
516	KU-12197	UmbL2	26.8829	37.6483	-0.39186	-0.745404	0.459193	0.36085
517	KU-12197	UmbL2	26.8829	37.6483	-0.276067	-0.884147	0.787784	0.452932
518	KU-12198	UmbL1x	26.3775	39.4685	-0.410413	-0.803769	-0.41987	0.41551
519	KU-12198	UmbL1x	26.3775	39.4685	0.124994	-0.940439	-0.797617	-0.422839
520	KU-12198	UmbL1x	26.3775	39.4685	-0.228868	-0.867783	-0.697767	-0.293464
521	KU-12198	UmbL1x	26.3775	39.4685	0.336727	-0.838928	0.64812	0.288704
522	KU-12198	UmbL1x	26.3775	39.4685	0.930757	-0.819082	0.339201	0.0367347
523	KU-12199a	UmbL2	26.2053	39.232	1.13116	-0.698701	0.21224	-0.662136
524	KU-12199a	UmbL2	26.2053	39.232	0.292975	-1.06607	-0.235261	0.261648
525	KU-12199a	UmbL2	26.2053	39.232	0.521589	-0.700888	-0.142311	0.564525
526	KU-12199a	UmbL2	26.2053	39.232	0.612779	-0.529683	0.0776122	0.739678
527	KU-12199a	UmbL2	26.2053	39.232	0.928483	-0.987857	-0.199225	0.37713
528	KU-12200	UmbL1x	27.8835	39.6521	0.612701	-1.80923	-1.78314	-0.118345
529	KU-12200	UmbL1x	27.8835	39.6521	1.27824	-1.10684	-0.936067	-0.246557
530	KU-12200	UmbL1x	27.8835	39.6521	1.09088	-1.19258	-0.78099	0.742042
531	KU-12200	UmbL1x	27.8835	39.6521	0.736614	-0.117567	-0.262736	1.25155
532	KU-12200	UmbL1x	27.8835	39.6521	1.40948	-1.17054	-0.688529	0.827808
533	KU-12201	UmbL1w	33.717	40.6986	1.69407	-1.34291	0.80166	-0.738892
534	KU-12201	UmbL1w	33.717	40.6986	1.12689	-1.53068	0.798053	0.176876
535	KU-12201	UmbL1w	33.717	40.6986	1.49585	-1.01691	1.57535	0.791812
536	KU-12201	UmbL1w	33.717	40.6986	1.60262	-0.973474	-0.350488	-0.720996
537	KU-12201	UmbL1w	33.717	40.6986	1.42888	-1.17194	0.0894986	0.0934927
538	KU-12202	UmbL1w	33.617	40.5985	0.0614192	-1.89774	-0.683786	1.54903
539	KU-12202	UmbL1w	33.617	40.5985	0.414178	-1.3802	-0.40875	2.20366
540	KU-12202	UmbL1w	33.617	40.5985	0.567207	-2.04904	-0.259943	1.96628
541	KU-12202	UmbL1w	33.617	40.5985	0.421985	-1.73064	-0.56656	1.77673
542	KU-12202	UmbL1w	33.617	40.5985	0.466325	-1.33804	-0.156352	1.84654
543	KU-12204	UmbL1x	39.4907	39.7492	1.06344	-1.81031	1.79531	1.94364
544	KU-12204	UmbL1x	39.4907	39.7492	0.917704	-2.27178	1.22619	0.965488
545	KU-12204	UmbL1x	39.4907	39.7492	1.21037	-1.37805	1.46643	1.38002
546	KU-12204	UmbL1x	39.4907	39.7492	0.675368	-2.42154	0.429832	1.3618
547	KU-12204	UmbL1x	39.4907	39.7492	0.84541	-2.52019	0.356057	1.21299
548	KU-12206	UmbL1w	32.7563	40.0447	1.84952	-0.424116	0.684815	0.138616
549	KU-12206	UmbL1w	32.7563	40.0447	1.75487	-0.490109	1.02481	0.275924
550	KU-12206	UmbL1w	32.7563	40.0447	1.91797	-0.511273	1.0085	0.518413
551	KU-12206	UmbL1w	32.7563	40.0447	1.46777	-0.846079	-0.173991	0.261331
552	KU-12206	UmbL1w	32.7563	40.0447	2.19979	-0.829383	-0.142905	-0.515749
553	KU-12207a	UmbL1w	30.2751	38.4639	1.31607	-0.557573	0.390312	1.17496
554	KU-12207a	UmbL1w	30.2751	38.4639	1.87826	-0.435282	1.16648	1.56093
555	KU-12207a	UmbL1w	30.2751	38.4639	1.51375	-0.784595	0.176856	0.262596
556	KU-12207a	UmbL1w	30.2751	38.4639	1.15274	-1.21441	-0.68775	1.07588
557	KU-12207a	UmbL1w	30.2751	38.4639	1.50332	-0.590229	-0.577515	0.775993
558	KU-12208	UmbL1x	29.1867	37.8737	1.42871	-0.570959	-0.00664852	0.207339
559	KU-12208	UmbL1x	29.1867	37.8737	1.65725	-0.425986	0.149668	0.139422
560	KU-12208	UmbL1x	29.1867	37.8737	2.04827	-0.453714	0.623978	0.40549
561	KU-12208	UmbL1x	29.1867	37.8737	2.10337	-0.391199	-0.0915165	-0.448944
562	KU-12208	UmbL1x	29.1867	37.8737	1.91522	-0.716294	-0.539554	0.0151784
563	KU-12701	UmbL1x	33.637	34.917	1.85568	0.265433	-0.597249	1.86581
564	KU-12701	UmbL1x	33.637	34.917	1.24329	0.168194	-1.15818	1.83947
565	KU-12701	UmbL1x	33.637	34.917	1.52087	0.118552	-1.52623	0.894583
566	KU-12701	UmbL1x	33.637	34.917	1.78936	0.0294607	-0.0975592	1.66911
567	KU-12701	UmbL1x	33.637	34.917	1.95415	-0.0954568	0.133748	1.01903
568	KU-2731	UmbL1w	32.8568	39.8447	-0.597623	-0.400877	4.1716	2.36369
569	KU-2731	UmbL1w	32.8568	39.8447	-0.971213	-0.725989	3.28238	1.65509
570	KU-2731	UmbL1w	32.8568	39.8447	-0.448325	-0.820726	2.78048	0.981728
571	KU-2731	UmbL1w	32.8568	39.8447	-1.20197	-1.1883	2.49236	1.01598
572	KU-2731	UmbL1w	32.8568	39.8447	-0.713583	-0.54914	4.0547	2.14948
573	KU-2735	UmbL1e	41.2045	38.2544	-1.66087	0.101146	0.288573	1.33127
574	KU-2735	UmbL1e	41.2045	38.2544	-1.15262	0.883972	0.596035	0.611393
575	KU-2735	UmbL1e	41.2045	38.2544	-1.4167	0.697522	0.251109	1.43505
576	KU-2735	UmbL1e	41.2045	38.2544	-1.00685	0.522705	0.882038	0.937981
577	KU-2735	UmbL1e	41.2045	38.2544	-1.27511	0.643879	1.23211	1.60479
578	KU-2752	UmbL1x	38.4246	40.2904	-0.614468	-0.759023	1.64764	0.72796
579	KU-2752	UmbL1x	38.4246	40.2904	-0.946217	-1.31645	0.945728	-0.367574
580	KU-2752	UmbL1x	38.4246	40.2904	-1.11073	-0.918275	0.251511	-0.0737135
581	KU-2752	UmbL1x	38.4246	40.2904	-1.40242	-1.05256	0.351889	0.277998
582	KU-2752	UmbL1x	38.4246	40.2904	-1.67608	-0.7812	0.84229	-0.108332
583	KU-2760	UmbL1w	32.4993	37.8717	-0.553759	1.05042	0.103482	1.19286
584	KU-2760	UmbL1w	32.4993	37.8717	0.125306	1.83084	1.04095	1.58324
585	KU-2760	UmbL1w	32.4993	37.8717	-0.456169	1.7605	1.45604	1.29703
586	KU-2760	UmbL1w	32.4993	37.8717	-0.849214	1.24406	0.526458	0.774114
587	KU-2760	UmbL1w	32.4993	37.8717	-0.938561	0.248893	-0.664726	0.0380603
588	KU-2762	UmbL1w	32.4999	37.7718	-2.62833	0.123777	0.131022	1.40904
589	KU-2762	UmbL1w	32.4999	37.7718	-2.05079	0.0894709	0.617436	0.675748
590	KU-2762	UmbL1w	32.4999	37.7718	-1.86372	0.373567	1.25839	1.26116
591	KU-2762	UmbL1w	32.4999	37.7718	-2.55085	0.214978	0.573565	0.954811
592	KU-2762	UmbL1w	32.4999	37.7718	-1.87943	0.102618	1.19139	0.887981
593	KU-2764	UmbL1w	32.5991	37.972	-0.722535	0.835861	1.57335	1.10643
594	KU-2764	UmbL1w	32.5991	37.972	-0.751366	0.675161	0.830856	0.157747
595	KU-2764	UmbL1w	32.5991	37.972	-1.35192	0.174069	0.636825	-0.444076
596	KU-2764	UmbL1w	32.5991	37.972	-0.86513	0.0914764	0.628739	-0.208686
597	KU-2764	UmbL1w	32.5991	37.972	-0.248021	0.681124	1.15882	0.765626
598	KU-2766	UmbL1w	32.5991	37.772	0.0362844	-0.690513	1.15073	-0.281869
599	KU-2766	UmbL1w	32.5991	37.772	0.306419	-0.802869	1.07271	0.690496
600	KU-2766	UmbL1w	32.5991	37.772	-0.210052	-0.359778	0.609707	-0.950737
601	KU-2766	UmbL1w	32.5991	37.772	0.038328	-0.334741	0.672043	-1.0678
602	KU-2766	UmbL1w	32.5991	37.772	0.304621	-0.132354	0.790906	-1.0688
603	KU-2770	UmbL1w	32.8312	39.9371	-1.65759	-1.62033	0.743085	0.0568021
604	KU-2770	UmbL1w	32.8312	39.9371	-1.98084	-1.18588	1.37597	1.14412
605	KU-2770	UmbL1w	32.8312	39.9371	-0.944456	-0.906024	1.15938	-0.146483
606	KU-2770	UmbL1w	32.8312	39.9371	-1.43037	-0.922511	1.65582	-0.0152697
607	KU-2770	UmbL1w	32.8312	39.9371	-0.556846	-1.60868	1.47525	0.0062097
608	KU-2932	UmbL1e	49.8647	40.4325	-2.27188	-1.24915	0.969582	2.74881
609	KU-2932	UmbL1e	49.8647	40.4325	-2.33634	-1.25429	0.532739	1.53339
610	KU-2932	UmbL1e	49.8647	40.4325	-2.26608	-1.62502	-0.634771	0.691976
611	KU-2932	UmbL1e	49.8647	40.4325	-1.84474	-1.32408	0.497499	1.16931
612	KU-2932	UmbL1e	49.8647	40.4325	-2.33454	-0.85967	1.1658	2.43527
613	KU-4001	UmbL1e	45.5011	35.5472	-0.0570003	1.1732	-0.610505	1.8757
614	KU-4001	UmbL1e	45.5011	35.5472	-0.43597	1.41324	-0.165585	2.27765
615	KU-4001	UmbL1e	45.5011	35.5472	0.129051	1.16529	-0.880963	1.26263
616	KU-4001	UmbL1e	45.5011	35.5472	-0.336802	1.0324	-0.353957	1.4914
617	KU-4001	UmbL1e	45.5011	35.5472	-0.586667	0.944746	-0.394286	2.53293
618	KU-4002	UmbL1e	45.304	35.6493	-0.429156	0.690173	0.211659	0.828686
619	KU-4002	UmbL1e	45.304	35.6493	-0.115251	1.30273	0.766051	1.90472
620	KU-4002	UmbL1e	45.304	35.6493	-0.807321	0.825397	-0.435859	0.67447
621	KU-4002	UmbL1e	45.304	35.6493	-0.926837	0.823884	-0.224773	1.61937
622	KU-4002	UmbL1e	45.304	35.6493	-0.507832	1.44727	0.300465	1.65402
623	KU-4003	UmbL1e	45.3054	35.5492	0.482148	2.34369	-0.136435	0.739926
624	KU-4003	UmbL1e	45.3054	35.5492	1.28767	2.49889	0.812042	0.941506
625	KU-4003	UmbL1e	45.3054	35.5492	0.844288	2.32822	0.390819	0.672747
626	KU-4003	UmbL1e	45.3054	35.5492	0.285597	2.03048	-1.17892	-0.200115
627	KU-4003	UmbL1e	45.3054	35.5492	0.492294	1.95126	-1.15167	-0.82707
628	KU-4004	UmbL1e	45.4058	35.4491	-0.738819	0.556674	0.259356	-0.49091
629	KU-4004	UmbL1e	45.4058	35.4491	-0.57512	0.800284	0.10654	-1.19639
630	KU-4004	UmbL1e	45.4058	35.4491	-0.646521	1.00095	0.408607	-1.22347
631	KU-4004	UmbL1e	45.4058	35.4491	-1.04925	0.935108	0.681967	-0.408432
632	KU-4004	UmbL1e	45.4058	35.4491	-1.04388	0.429615	-0.145194	-0.447659
633	KU-4006	UmbL1e	44.3927	33.3158	-0.263629	2.07453	1.14353	0.52623
634	KU-4006	UmbL1e	44.3927	33.3158	-0.419804	1.81981	1.25178	0.232098
635	KU-4006	UmbL1e	44.3927	33.3158	0.378537	1.78671	1.45384	-0.291756
636	KU-4006	UmbL1e	44.3927	33.3158	-0.538033	1.89182	1.39357	-0.353506
637	KU-4006	UmbL1e	44.3927	33.3158	0.0260898	2.3985	1.58027	0.102586
638	KU-4007	UmbL1e	45.9635	35.616	-1.18122	1.29046	-0.530481	2.14355
639	KU-4007	UmbL1e	45.9635	35.616	-0.652731	0.743735	-0.408245	0.925553
640	KU-4007	UmbL1e	45.9635	35.616	-1.44539	1.20884	-0.397646	1.22838
641	KU-4007	UmbL1e	45.9635	35.616	-0.571099	1.06962	0.120335	0.552278
642	KU-4007	UmbL1e	45.9635	35.616	-0.393088	1.90962	0.615908	1.70856
643	KU-4010	UmbL1e	45.4025	35.3043	-1.53239	1.56737	-0.370102	0.19753
644	KU-4010	UmbL1e	45.4025	35.3043	-1.50691	1.61659	-0.223327	0.515746
645	KU-4010	UmbL1e	45.4025	35.3043	-0.888089	1.66076	0.139035	-0.0251309
646	KU-4010	UmbL1e	45.4025	35.3043	-1.31853	0.906444	-0.585	-0.760704
647	KU-4010	UmbL1e	45.4025	35.3043	-1.07457	1.61992	0.147435	-0.615406
648	KU-4011	UmbL1e	45.703	35.1048	0.456204	2.30933	1.52074	1.45097
649	KU-4011	UmbL1e	45.703	35.1048	1.1306	1.58136	1.9806	0.369839
650	KU-4011	UmbL1e	45.703	35.1048	0.564584	2.15376	1.79276	1.52779
651	KU-4011	UmbL1e	45.703	35.1048	0.24056	2.24381	1.36894	1.06215
652	KU-4011	UmbL1e	45.703	35.1048	0.353682	1.82137	1.70274	-0.0458581
653	KU-4016	UmbL1e	45.4058	35.6485	-0.175702	1.11472	1.20275	1.17476
654	KU-4016	UmbL1e	45.4058	35.6485	-0.2409	1.07425	0.731045	1.14375
655	KU-4016	UmbL1e	45.4058	35.6485	-0.113982	1.16333	1.56971	1.05158
656	KU-4016	UmbL1e	45.4058	35.6485	0.0374916	1.34265	1.06487	1.52617
657	KU-4016	UmbL1e	45.4058	35.6485	-0.223655	0.89546	0.827223	0.44564
658	KU-4017	UmbL1e	45.2005	35.6474	-1.93369	0.679145	-0.429637	0.124788
659	KU-4017	UmbL1e	45.2005	35.6474	-1.76335	1.01782	-0.236595	-0.281689
660	KU-4017	UmbL1e	45.2005	35.6474	-2.16457	0.176094	-1.37521	-0.756167
661	KU-4017	UmbL1e	45.2005	35.6474	-1.76222	0.839633	-0.842155	0.0177479
662	KU-4017	UmbL1e	45.2005	35.6474	-2.26604	1.04212	-1.00794	0.494096
663	KU-4018	UmbL1e	45.3046	35.4484	-1.44326	1.7272	-0.427565	0.18868
664	KU-4018	UmbL1e	45.3046	35.4484	-1.18544	1.79112	-0.110235	1.06069
665	KU-4018	UmbL1e	45.3046	35.4484	-1.30837	1.79474	0.189033	0.866736
666	KU-4018	UmbL1e	45.3046	35.4484	-1.4564	1.8249	0.191633	0.687718
667	KU-4018	UmbL1e	45.3046	35.4484	-1.44015	1.45857	-0.569046	0.130987
668	KU-4020	UmbL1e	45.2005	35.4474	-0.252282	1.71627	0.127051	0.680622
669	KU-4020	UmbL1e	45.2005	35.4474	-0.909533	2.00018	-0.784476	0.289643
670	KU-4020	UmbL1e	45.2005	35.4474	-0.951174	1.29135	-0.524684	-0.613
671	KU-4020	UmbL1e	45.2005	35.4474	-0.673133	1.70441	0.454262	1.19465
672	KU-4020	UmbL1e	45.2005	35.4474	-0.219781	1.51099	-0.231344	-0.126346
673	KU-4024	UmbL1e	45.0135	35.8721	-1.84192	1.48472	-1.41685	0.744774
674	KU-4024	UmbL1e	45.0135	35.8721	-1.45471	1.5936	0.0783893	1.24179
675	KU-4024	UmbL1e	45.0135	35.8721	-1.46649	1.34843	-0.681072	0.851396
676	KU-4024	UmbL1e	45.0135	35.8721	-1.46578	1.29953	-0.889126	0.188997
677	KU-4024	UmbL1e	45.0135	35.8721	-1.10139	1.7198	-0.163697	1.04465
678	KU-4025	UmbL1e	44.9168	35.5669	-1.07756	1.01742	-0.588555	-0.22631
679	KU-4025	UmbL1e	44.9168	35.5669	-0.215451	0.621076	-0.0851777	-0.125747
680	KU-4025	UmbL1e	44.9168	35.5669	-0.468502	0.927645	-0.612041	0.220816
681	KU-4025	UmbL1e	44.9168	35.5669	-0.175236	1.06941	-0.329315	-0.256218
682	KU-4025	UmbL1e	44.9168	35.5669	-0.466596	1.14029	0.0575797	0.0752709
683	KU-4026	UmbL1e	44.5928	33.3158	-1.06442	0.841813	-1.03609	0.969427
684	KU-4026	UmbL1e	44.5928	33.3158	-0.857714	1.03984	-0.296553	1.62716
685	KU-4026	UmbL1e	44.5928	33.3158	-1.0924	1.05754	-0.995762	1.43778
686	KU-4026	UmbL1e	44.5928	33.3158	-0.867833	1.54524	-1.45972	0.911229
687	KU-4026	UmbL1e	44.5928	33.3158	-0.938899	0.888123	-1.27652	0.637948
688	KU-4028	UmbL1e	41.8643	36.3237	0.272974	1.63195	-0.474846	0.393182
689	KU-4028	UmbL1e	41.8643	36.3237	0.6504	1.31878	-0.276312	-0.220501
690	KU-4028	UmbL1e	41.8643	36.3237	0.227058	1.73951	-0.0270961	0.354534
691	KU-4028	UmbL1e	41.8643	36.3237	0.236833	1.52829	0.0806983	-0.474819
692	KU-4028	UmbL1e	41.8643	36.3237	0.738562	1.43494	0.0989672	-0.331528
693	KU-4030	UmbL1e	44.2953	35.3681	0.333837	0.820265	0.452433	0.92716
694	KU-4030	UmbL1e	44.2953	35.3681	-0.289983	0.503799	-0.5238	-0.333255
695	KU-4030	UmbL1e	44.2953	35.3681	-0.13063	1.11371	0.586963	1.14397
696	KU-4030	UmbL1e	44.2953	35.3681	-0.222726	0.688345	0.178825	-0.1181
697	KU-4030	UmbL1e	44.2953	35.3681	0.148566	1.19845	-0.0194696	-0.174131
698	KU-4032	UmbL1e	44.3966	35.4682	0.473219	1.29131	-0.77033	0.246778
699	KU-4032	UmbL1e	44.3966	35.4682	0.291849	1.97203	-0.525654	0.0111262
700	KU-4032	UmbL1e	44.3966	35.4682	0.786931	1.82137	0.027959	0.0602608
701	KU-4032	UmbL1e	44.3966	35.4682	0.506166	1.90287	-0.72237	-0.274851
702	KU-4032	UmbL1e	44.3966	35.4682	0.695219	1.86746	-0.0801116	0.867742
703	KU-4033	UmbL1e	43.6795	33.2235	-0.967534	1.50969	-0.208364	0.358487
704	KU-4033	UmbL1e	43.6795	33.2235	-0.720033	1.53738	-0.198811	1.39958
705	KU-4033	UmbL1e	43.6795	33.2235	-0.396369	1.59893	0.785564	1.71919
706	KU-4033	UmbL1e	43.6795	33.2235	-0.64857	1.60827	0.156069	0.858813
707	KU-4033	UmbL1e	43.6795	33.2235	-0.625718	1.62907	-0.398884	0.803565
708	KU-4035	UmbL1e	45.0121	36.2489	-0.749749	0.89357	-0.530804	-0.827293
709	KU-4035	UmbL1e	45.0121	36.2489	-0.944461	1.3548	-0.790847	-0.238496
710	KU-4035	UmbL1e	45.0121	36.2489	-1.07459	1.17582	-0.539292	-0.518375
711	KU-4035	UmbL1e	45.0121	36.2489	-0.913904	1.04552	-0.21961	-0.215597
712	KU-4035	UmbL1e	45.0121	36.2489	-0.848612	1.15871	-0.100727	-1.02027
713	KU-4039	UmbL1e	44.9124	36.2489	-2.16506	1.68231	-1.11033	0.129509
714	KU-4039	UmbL1e	44.9124	36.2489	-1.94416	1.42947	-1.66474	-0.12548
715	KU-4039	UmbL1e	44.9124	36.2489	-1.89981	1.37812	-1.20878	-0.458029
716	KU-4039	UmbL1e	44.9124	36.2489	-1.72993	0.735397	-1.50841	-0.273104
717	KU-4039	UmbL1e	44.9124	36.2489	-2.07781	0.694062	-1.81753	-0.538169
718	KU-4040	UmbL1e	44.4953	35.5685	-0.152325	1.37884	0.237494	0.474446
719	KU-4040	UmbL1e	44.4953	35.5685	0.237756	1.66197	0.668657	1.84047
720	KU-4040	UmbL1e	44.4953	35.5685	-0.234529	1.68153	-0.0789703	0.935569
721	KU-4040	UmbL1e	44.4953	35.5685	-0.206041	1.62078	0.159715	1.17962
722	KU-4040	UmbL1e	44.4953	35.5685	-0.174468	1.54283	0.17177	0.697839
723	KU-4041	UmbL1e	44.0165	36.18	-1.63811	1.1817	-0.680413	-1.37831
724	KU-4041	UmbL1e	44.0165	36.18	-1.56596	1.06	-0.177418	-0.706563
725	KU-4041	UmbL1e	44.0165	36.18	-1.55222	1.02577	-0.549603	-1.23157
726	KU-4041	UmbL1e	44.0165	36.18	-1.44426	1.43727	-0.605388	-0.828091
727	KU-4041	UmbL1e	44.0165	36.18	-1.22377	1.15394	-0.189221	-1.04945
728	KU-4042	UmbL1e	44.3505	36.4003	-0.883221	1.1635	0.111497	-1.37124
729	KU-4042	UmbL1e	44.3505	36.4003	-0.592255	1.12863	0.397382	-1.23255
730	KU-4042	UmbL1e	44.3505	36.4003	-0.211907	1.1165	0.82564	-0.650306
731	KU-4042	UmbL1e	44.3505	36.4003	-0.382749	1.03667	-0.472205	-1.11596
732	KU-4042	UmbL1e	44.3505	36.4003	-0.798465	0.986861	-0.204561	-2.49472
733	KU-4043	UmbL1e	44.5407	36.6503	-0.600381	0.747329	0.307448	0.551219
734	KU-4043	UmbL1e	44.5407	36.6503	-1.03134	0.803908	0.456356	0.755585
735	KU-4043	UmbL1e	44.5407	36.6503	-0.832151	0.589188	0.223635	1.12963
736	KU-4043	UmbL1e	44.5407	36.6503	-1.01411	0.293548	-0.220004	0.250553
737	KU-4043	UmbL1e	44.5407	36.6503	-0.0939688	0.935203	0.603441	0.643728
738	KU-4045	UmbL1e	44.806	36.5457	-1.23839	-0.0228546	0.503195	1.23328
739	KU-4045	UmbL1e	44.806	36.5457	-1.37914	-0.826279	-0.790831	0.228148
740	KU-4045	UmbL1e	44.806	36.5457	-0.982214	-0.514454	0.524156	1.9076
741	KU-4045	UmbL1e	44.806	36.5457	-1.03359	-0.612538	-0.236848	-0.672462
742	KU-4045	UmbL1e	44.806	36.5457	-0.451476	-0.423198	0.250299	1.6236
743	KU-4046	UmbL1e	44.9087	36.6431	-0.0636013	1.43601	-0.800311	-0.846383
744	KU-4046	UmbL1e	44.9087	36.6431	-0.452411	1.38944	-0.513111	-1.11869
745	KU-4046	UmbL1e	44.9087	36.6431	-0.281551	1.34148	0.257944	-0.636777
746	KU-4046	UmbL1e	44.9087	36.6431	-0.473558	1.43858	0.0268625	-1.30582
747	KU-4046	UmbL1e	44.9087	36.6431	-0.502485	1.24134	0.0492806	-1.09859
748	KU-4048	UmbL1e	44.4491	36.5002	-0.720284	1.52611	-0.498823	0.91055
749	KU-4048	UmbL1e	44.4491	36.5002	-0.513018	1.65063	-0.0705246	0.319821
750	KU-4048	UmbL1e	44.4491	36.5002	-0.488675	1.62539	-0.104205	0.301824
751	KU-4048	UmbL1e	44.4491	36.5002	-0.280425	1.7803	0.521714	0.210147
752	KU-4048	UmbL1e	44.4491	36.5002	0.219983	1.68937	0.311791	0.266856
753	KU-4050	UmbL1e	43.3883	37.1926	-0.726118	0.823323	-0.89938	-0.361247
754	KU-4050	UmbL1e	43.3883	37.1926	-0.97606	0.896756	-0.245255	-0.467551
755	KU-4050	UmbL1e	43.3883	37.1926	-0.89554	0.963113	-0.601491	-0.747935
756	KU-4050	UmbL1e	43.3883	37.1926	0.00954053	1.56935	1.21421	-0.415678
757	KU-4050	UmbL1e	43.3883	37.1926	0.176792	2.01905	1.47904	0.409712
758	KU-4052	UmbL1e	43.5879	36.9926	-1.80449	-0.321847	0.254695	0.669968
759	KU-4052	UmbL1e	43.5879	36.9926	-2.40279	-0.549502	-0.802821	-0.200257
760	KU-4052	UmbL1e	43.5879	36.9926	-0.883642	1.00882	0.530777	0.562031
761	KU-4052	UmbL1e	43.5879	36.9926	-1.22847	-0.224662	0.228627	0.691604
762	KU-4052	UmbL1e	43.5879	36.9926	-1.46709	-0.204995	0.236171	0.462112
763	KU-4056	UmbL1e	43.4888	37.0926	-1.97502	0.365026	-0.0264134	-0.258113
764	KU-4056	UmbL1e	43.4888	37.0926	-1.64389	0.326249	-0.297917	-0.502351
765	KU-4056	UmbL1e	43.4888	37.0926	-1.59469	0.42738	-0.132156	-0.989751
766	KU-4056	UmbL1e	43.4888	37.0926	-1.71232	0.903489	1.18961	0.613483
767	KU-4056	UmbL1e	43.4888	37.0926	-1.1773	0.237664	0.313191	-0.841524
768	KU-4060	UmbL1e	43.3883	36.9926	-0.210028	0.567342	1.38726	0.490459
769	KU-4060	UmbL1e	43.3883	36.9926	0.358519	0.900669	1.92441	0.512341
770	KU-4060	UmbL1e	43.3883	36.9926	-0.343724	0.813686	1.52108	0.124776
771	KU-4060	UmbL1e	43.3883	36.9926	-0.369139	0.422232	0.864983	-0.380904
772	KU-4060	UmbL1e	43.3883	36.9926	0.069854	0.43518	0.480147	-0.383929
773	KU-4061	UmbL1e	43.5879	37.1926	-1.06725	1.23261	0.435041	0.431922
774	KU-4061	UmbL1e	43.5879	37.1926	-0.234894	0.961875	1.52522	0.840557
775	KU-4061	UmbL1e	43.5879	37.1926	-0.954154	0.832669	-0.0236363	0.137241
776	KU-4061	UmbL1e	43.5879	37.1926	-0.910046	1.21059	0.526868	0.124709
777	KU-4061	UmbL1e	43.5879	37.1926	-0.556976	1.31363	2.02166	1.08976
778	KU-4068	UmbL1e	43.4476	36.9904	0.304314	0.982025	0.151254	-0.298318
779	KU-4068	UmbL1e	43.4476	36.9904	0.22324	0.819076	0.40774	-0.77478
780	KU-4068	UmbL1e	43.4476	36.9904	0.717765	1.45703	1.58824	0.0647524
781	KU-4068	UmbL1e	43.4476	36.9904	0.733493	1.17664	1.30877	-0.287269
782	KU-4068	UmbL1e	43.4476	36.9904	0.933752	1.29775	1.57966	-0.0504501
783	KU-4070	UmbL1e	42.1913	37.3261	-1.5747	-0.873349	-0.265021	2.51044
784	KU-4070	UmbL1e	42.1913	37.3261	-1.55257	-0.903993	-0.598928	0.945057
785	KU-4070	UmbL1e	42.1913	37.3261	-1.83424	-0.945175	-0.223384	2.51374
786	KU-4070	UmbL1e	42.1913	37.3261	-2.12809	-0.793803	-1.03684	1.65542
787	KU-4070	UmbL1e	42.1913	37.3261	-2.02787	-1.19054	-1.46696	1.57573
788	KU-4074	UmbL1x	41.378	37.4149	-0.92916	1.49829	1.82302	0.897707
789	KU-4074	UmbL1x	41.378	37.4149	-1.11241	0.870881	0.584503	-0.674957
790	KU-4074	UmbL1x	41.378	37.4149	-0.971265	0.458847	0.336147	-0.431081
791	KU-4074	UmbL1x	41.378	37.4149	-1.0801	0.523258	-0.390559	-0.876462
792	KU-4074	UmbL1x	41.378	37.4149	-1.66975	0.0288879	-0.258438	-1.14479
793	KU-4075	UmbL1x	40.2262	38.016	-1.04858	1.70558	1.10991	1.24373
794	KU-4075	UmbL1x	40.2262	38.016	-1.53412	1.04961	0.246385	0.466857
795	KU-4075	UmbL1x	40.2262	38.016	-1.46033	1.50209	0.156692	0.803613
796	KU-4075	UmbL1x	40.2262	38.016	-1.4494	1.12805	0.743676	0.5237
797	KU-4075	UmbL1x	40.2262	38.016	-1.38679	1.01594	0.129656	-0.154287
798	KU-4078	UmbL1x	40.3254	37.8161	-1.88441	0.549065	-0.264106	0.882631
799	KU-4078	UmbL1x	40.3254	37.8161	-1.66036	0.998936	-0.686649	0.359868
800	KU-4078	UmbL1x	40.3254	37.8161	-1.71425	0.305305	-0.230176	1.13782
801	KU-4078	UmbL1x	40.3254	37.8161	-2.02628	0.329018	-0.468596	0.155499
802	KU-4078	UmbL1x	40.3254	37.8161	-1.56718	0.482606	-1.21275	0.977172
803	KU-4079	UmbL1x	40.7433	37.3132	0.39175	1.26934	1.76361	-0.988648
804	KU-4079	UmbL1x	40.7433	37.3132	-0.0288923	0.772199	1.04858	-0.962755
805	KU-4079	UmbL1x	40.7433	37.3132	-0.123787	0.663471	0.898446	-1.57473
806	KU-4079	UmbL1x	40.7433	37.3132	-0.431297	0.704645	0.907409	-1.15862
807	KU-4079	UmbL1x	40.7433	37.3132	-0.260524	0.87578	1.55069	-0.547163
808	KU-4080	UmbL1x	41.0101	38.1412	-0.101897	0.790486	1.55808	0.625353
809	KU-4080	UmbL1x	41.0101	38.1412	-0.622976	0.382186	0.853383	0.477988
810	KU-4080	UmbL1x	41.0101	38.1412	-0.111082	0.625208	1.5234	-0.534689
811	KU-4080	UmbL1x	41.0101	38.1412	0.12621	0.981926	1.58675	-0.937305
812	KU-4080	UmbL1x	41.0101	38.1412	0.219531	1.37606	1.01704	-0.859399
813	KU-4081	UmbL1e	42.1088	38.3997	-1.06391	0.468718	-0.102519	2.25828
814	KU-4081	UmbL1e	42.1088	38.3997	-0.707418	0.105904	-0.381303	1.79661
815	KU-4081	UmbL1e	42.1088	38.3997	-0.68104	0.120323	-0.259647	1.72831
816	KU-4081	UmbL1e	42.1088	38.3997	-0.96028	0.286933	-0.119586	1.32815
817	KU-4081	UmbL1e	42.1088	38.3997	-1.067	0.215278	-0.225236	0.953325
818	KU-4082	UmbL1e	40.3254	37.9161	-0.271622	0.712643	1.45933	1.77021
819	KU-4082	UmbL1e	40.3254	37.9161	0.251471	0.455865	2.32637	1.20518
820	KU-4082	UmbL1e	40.3254	37.9161	0.0221961	0.717142	1.54278	1.15953
821	KU-4082	UmbL1e	40.3254	37.9161	-0.0383058	0.310033	1.06467	0.894493
822	KU-4082	UmbL1e	40.3254	37.9161	-0.00654991	-0.0577541	1.70955	1.74484
823	KU-4083	UmbL1x	40.2257	37.8161	-0.316932	0.424634	0.789183	0.818211
824	KU-4083	UmbL1x	40.2257	37.8161	-0.942194	0.174628	-0.146419	-0.619914
825	KU-4083	UmbL1x	40.2257	37.8161	-0.633097	0.915046	1.18248	-0.768719
826	KU-4083	UmbL1x	40.2257	37.8161	-0.641014	0.699559	1.05647	-0.429205
827	KU-4083	UmbL1x	40.2257	37.8161	-0.761015	0.414343	0.357607	-0.284556
828	KU-4086	UmbL1x	39.2206	39.1092	-1.70081	0.09944	0.871223	-0.636571
829	KU-4086	UmbL1x	39.2206	39.1092	-1.28974	-0.552419	0.165247	-1.39652
830	KU-4086	UmbL1x	39.2206	39.1092	-1.06075	-0.0630703	0.66876	-0.0809137
831	KU-4086	UmbL1x	39.2206	39.1092	-1.47567	-0.0148764	1.32721	0.363255
832	KU-4086	UmbL1x	39.2206	39.1092	-1.29945	-0.222249	0.865055	-0.891611
833	KU-4087	UmbL1x	38.315	38.3475	0.107225	0.154025	-0.334037	-0.107931
834	KU-4087	UmbL1x	38.315	38.3475	-0.077645	0.669611	-0.324611	-1.17275
835	KU-4087	UmbL1x	38.315	38.3475	-0.325918	0.359227	-0.355085	-0.958727
836	KU-4087	UmbL1x	38.315	38.3475	0.588049	0.486626	0.410029	-0.858381
837	KU-4087	UmbL1x	38.315	38.3475	-0.0965311	-0.0587824	-1.23666	-1.26319
838	KU-4088	UmbL1x	36.929	37.3897	0.835396	1.2941	1.25853	-1.11795
839	KU-4088	UmbL1x	36.929	37.3897	1.23421	1.09864	0.674174	-0.986459
840	KU-4088	UmbL1x	36.929	37.3897	0.903061	0.613188	1.04885	-0.659327
841	KU-4088	UmbL1x	36.929	37.3897	0.749042	0.890874	0.648551	-1.15447
842	KU-4088	UmbL1x	36.929	37.3897	1.07832	0.81543	1.22822	-0.912151
843	KU-4095	UmbL1x	36.9292	37.5905	-0.380252	-0.671081	0.384238	-0.314631
844	KU-4095	UmbL1x	36.9292	37.5905	-0.354687	-0.679523	-0.0371557	-1.36421
845	KU-4095	UmbL1x	36.9292	37.5905	-0.783835	-0.614231	0.188834	-0.762723
846	KU-4095	UmbL1x	36.9292	37.5905	-0.191339	-0.836069	0.608438	-2.07693
847	KU-4095	UmbL1x	36.9292	37.5905	0.13478	-0.588776	0.733685	-0.0608688
848	KU-4103	UmbL1x	43.373	38.5013	0.397507	0.601203	1.91612	0.213584
849	KU-4103	UmbL1x	43.373	38.5013	0.127454	0.52669	1.61849	-0.127707
850	KU-4103	UmbL1x	43.373	38.5013	0.597524	0.425551	2.26802	0.337779
851	KU-4103	UmbL1x	43.373	38.5013	0.59627	0.346029	2.23653	-0.0506694
852	KU-4103	UmbL1x	43.373	38.5013	0.560226	0.125906	2.1786	-0.943409
853	KU-4108	UmbL1e	46.6558	34.7088	0.00902539	0.272199	-0.226023	1.39971
854	KU-4108	UmbL1e	46.6558	34.7088	-0.126684	0.085607	-0.311884	0.390709
855	KU-4108	UmbL1e	46.6558	34.7088	0.497686	0.491558	0.254292	0.642313
856	KU-4108	UmbL1e	46.6558	34.7088	0.307905	0.193395	-0.848494	-0.128135
857	KU-4108	UmbL1e	46.6558	34.7088	0.241645	-0.148768	0.237307	0.528574
858	KU-4109	UmbL1e	50.3591	30.9015	0.146161	0.473344	-0.548208	-0.299975
859	KU-4109	UmbL1e	50.3591	30.9015	0.0605816	0.840617	0.67631	0.574174
860	KU-4109	UmbL1e	50.3591	30.9015	0.158666	0.538172	0.787337	0.00136225
861	KU-4109	UmbL1e	50.3591	30.9015	0.407315	0.368288	0.173942	-0.00862274
862	KU-4109	UmbL1e	50.3591	30.9015	0.0164672	0.352855	-0.0941849	-0.752954
863	KU-4111	UmbL1e	46.2466	34.2801	2.17762	1.52744	1.47056	-0.464313
864	KU-4111	UmbL1e	46.2466	34.2801	2.22922	1.82271	2.13328	0.00624203
865	KU-4111	UmbL1e	46.2466	34.2801	1.94337	1.25968	1.12576	-0.31714
866	KU-4111	UmbL1e	46.2466	34.2801	2.41801	1.46616	1.86371	0.0388569
867	KU-4111	UmbL1e	46.2466	34.2801	2.20922	1.44693	2.06497	-0.00154171
868	KU-4112	UmbL1e	45.5894	34.5149	0.545242	0.907995	0.350972	-0.603556
869	KU-4112	UmbL1e	45.5894	34.5149	0.578157	0.960044	1.07398	0.279954
870	KU-4112	UmbL1e	45.5894	34.5149	0.380821	0.686326	0.0983729	-0.0535233
871	KU-4112	UmbL1e	45.5894	34.5149	0.593328	1.33313	1.23625	0.09134
872	KU-4112	UmbL1e	45.5894	34.5149	0.426289	0.710717	0.402595	-1.07474
873	KU-5920	UmbL1w	32.9559	39.8447	-1.33102	-2.47885	0.907315	0.321865
874	KU-5920	UmbL1w	32.9559	39.8447	-1.45064	-2.01726	0.617868	0.453305
875	KU-5920	UmbL1w	32.9559	39.8447	-2.09062	-1.84838	0.930049	1.45963
876	KU-5920	UmbL1w	32.9559	39.8447	-1.79537	-2.63694	1.0201	0.775748
877	KU-5920	UmbL1w	32.9559	39.8447	-1.8496	-2.58092	1.11845	1.11544
878	KU-5901	UmbL1x	36.1095	33.4355	-0.56445	0.657433	-1.05693	0.257545
879	KU-5901	UmbL1x	36.1095	33.4355	-0.541472	0.643995	-0.622945	-0.205182
880	KU-5901	UmbL1x	36.1095	33.4355	-0.757649	0.495859	-0.806053	0.286383
881	KU-5901	UmbL1x	36.1095	33.4355	-1.06869	0.542519	-0.818335	0.38343
882	KU-5901	UmbL1x	36.1095	33.4355	-0.0839984	1.02393	-0.298924	0.557908
883	KU-5904	UmbL1x	35.8323	40.6546	-0.241698	-0.311697	-0.0717623	0.217328
884	KU-5904	UmbL1x	35.8323	40.6546	0.100486	-0.461503	0.705442	0.676421
885	KU-5904	UmbL1x	35.8323	40.6546	-0.0500795	-0.477641	0.193506	-0.00128885
886	KU-5904	UmbL1x	35.8323	40.6546	0.228418	-0.268464	1.01521	0.300758
887	KU-5904	UmbL1x	35.8323	40.6546	0.318963	0.135362	1.79889	1.36161
888	KU-5910	UmbL1w	35.2959	40.5206	-0.30169	-1.00449	0.413404	0.136977
889	KU-5910	UmbL1w	35.2959	40.5206	-0.479609	-0.920418	0.363833	0.695774
890	KU-5910	UmbL1w	35.2959	40.5206	-0.0949617	-0.999346	0.749961	-0.0206978
891	KU-5910	UmbL1w	35.2959	40.5206	-0.104712	-0.817977	0.614986	0.414235
892	KU-5910	UmbL1w	35.2959	40.5206	-0.0684118	-1.14598	0.429918	0.119246
893	KU-5911	UmbL1w	34.9536	40.551	-0.946156	-0.665593	0.784756	0.231063
894	KU-5911	UmbL1w	34.9536	40.551	-0.870051	-0.647897	1.10625	0.162327
895	KU-5911	UmbL1w	34.9536	40.551	-0.630475	-0.811137	-0.0301373	-0.588963
896	KU-5911	UmbL1w	34.9536	40.551	-0.289784	0.171362	1.85924	0.484226
897	KU-5911	UmbL1w	34.9536	40.551	-0.0132275	-0.488802	1.57298	0.105399
898	KU-5913	UmbL1w	33.516	39.8418	-0.0172482	-0.883017	0.842559	-0.791656
899	KU-5913	UmbL1w	33.516	39.8418	-0.378668	-0.66504	0.589492	-1.15762
900	KU-5913	UmbL1w	33.516	39.8418	-0.289124	-0.579068	1.51184	0.167549
901	KU-5913	UmbL1w	33.516	39.8418	-0.45187	-0.627411	0.642824	-0.598793
902	KU-5913	UmbL1w	33.516	39.8418	-0.266018	-0.633286	1.28092	-0.52858
903	KU-5918	UmbL1w	32.8569	40.0447	-0.788631	-1.47626	1.53652	0.0692405
904	KU-5918	UmbL1w	32.8569	40.0447	-0.719762	-0.733357	1.60282	0.999147
905	KU-5918	UmbL1w	32.8569	40.0447	-1.40056	-1.37625	0.911117	0.0950394
906	KU-5918	UmbL1w	32.8569	40.0447	-0.997393	-1.39326	1.07508	0.212896
907	KU-5918	UmbL1w	32.8569	40.0447	-0.911742	-1.22667	1.5172	0.518318
908	KU-5919	UmbL1w	32.8569	39.9446	-0.892999	-2.43544	0.902009	-0.193567
909	KU-5919	UmbL1w	32.8569	39.9446	-0.849714	-2.34005	1.28284	0.496586
910	KU-5919	UmbL1w	32.8569	39.9446	-0.92746	-1.92732	1.593	0.849586
911	KU-5919	UmbL1w	32.8569	39.9446	-0.725684	-2.37839	1.03937	-0.417199
912	KU-5919	UmbL1w	32.8569	39.9446	-0.719927	-2.54211	1.23659	-0.0361419
913	KU-5923	UmbL1w	32.9559	40.0447	-0.242853	-0.323218	0.88091	0.140797
914	KU-5923	UmbL1w	32.9559	40.0447	0.158308	-0.0978924	2.17529	0.0507736
915	KU-5923	UmbL1w	32.9559	40.0447	-0.493577	-0.439736	0.966712	0.530455
916	KU-5923	UmbL1w	32.9559	40.0447	-0.452795	-0.413557	1.45355	0.311623
917	KU-5923	UmbL1w	32.9559	40.0447	-0.152543	-0.261926	1.46356	0.135495
918	KU-5924	UmbL1w	32.7475	40.3308	-0.456681	-1.35962	-0.252064	-2.15781
919	KU-5924	UmbL1w	32.7475	40.3308	-0.360289	-1.97505	-0.337327	-1.78992
920	KU-5924	UmbL1w	32.7475	40.3308	-0.0589263	-1.35983	0.997518	-0.0768365
921	KU-5924	UmbL1w	32.7475	40.3308	-0.216945	-0.69791	-0.030191	-2.34579
922	KU-5924	UmbL1w	32.7475	40.3308	-0.484938	-1.57743	0.153775	-1.15695
923	KU-5925	UmbL1w	28.3886	39.9993	0.413338	0.627576	1.40308	-1.44948
924	KU-5925	UmbL1w	28.3886	39.9993	0.548693	1.0921	1.17199	-1.47344
925	KU-5925	UmbL1w	28.3886	39.9993	0.520802	0.346181	1.22372	-1.26132
926	KU-5925	UmbL1w	28.3886	39.9993	0.533407	0.263741	2.13874	-0.904434
927	KU-5925	UmbL1w	28.3886	39.9993	0.240769	0.286208	0.989191	-2.23161
928	KU-5927	UmbL1w	28.5879	40.1995	-1.5854	-1.15774	0.257108	1.30948
929	KU-5927	UmbL1w	28.5879	40.1995	-1.02904	-1.03108	0.842061	1.9393
930	KU-5927	UmbL1w	28.5879	40.1995	-1.34808	-0.874094	0.316969	1.3163
931	KU-5927	UmbL1w	28.5879	40.1995	-1.46192	-0.920386	0.616581	1.93697
932	KU-5927	UmbL1w	28.5879	40.1995	-0.564697	-0.489685	0.908124	1.16855
933	KU-5928	UmbL1w	28.4885	40.0994	-1.25464	-1.09021	0.802881	0.307784
934	KU-5928	UmbL1w	28.4885	40.0994	-0.896855	-0.4755	1.7673	1.2557
935	KU-5928	UmbL1w	28.4885	40.0994	-1.05741	-0.917005	1.09313	-0.14467
936	KU-5928	UmbL1w	28.4885	40.0994	-1.37183	-0.833695	1.19115	0.934946
937	KU-5928	UmbL1w	28.4885	40.0994	-1.08541	-0.925955	1.40079	-0.216161
938	KU-5931	UmbL1w	31.5384	39.4513	0.87963	0.0105634	1.23484	0.262032
939	KU-5931	UmbL1w	31.5384	39.4513	0.740055	-0.0853696	0.886286	-0.456561
940	KU-5931	UmbL1w	31.5384	39.4513	-0.164704	-0.0845858	0.633283	-0.245281
941	KU-5931	UmbL1w	31.5384	39.4513	0.627315	0.201143	1.74641	0.0207045
942	KU-5931	UmbL1w	31.5384	39.4513	0.688749	-0.50177	0.737948	0.169341
943	KU-5933	UmbL1w	32.7563	39.8447	-0.905769	-0.507091	1.12696	-0.518707
944	KU-5933	UmbL1w	32.7563	39.8447	-0.852368	-0.267194	1.69515	-0.140422
945	KU-5933	UmbL1w	32.7563	39.8447	-0.633258	-0.213973	1.65547	0.179741
946	KU-5933	UmbL1w	32.7563	39.8447	-0.819702	-0.579706	1.24091	-0.738935
947	KU-5933	UmbL1w	32.7563	39.8447	-0.970776	-0.23695	1.87229	-0.848221
948	KU-5934	UmbL1w	35.4892	38.7227	0.0674242	-0.459089	1.05921	0.965766
949	KU-5934	UmbL1w	35.4892	38.7227	0.644474	-0.368597	1.18397	0.851899
950	KU-5934	UmbL1w	35.4892	38.7227	0.443416	-0.639621	0.688802	0.272655
951	KU-5934	UmbL1w	35.4892	38.7227	0.922118	-0.136101	1.72925	0.208088
952	KU-5934	UmbL1w	35.4892	38.7227	0.128112	-0.601178	0.86626	0.33697
953	KU-5935	UmbL1w	31.7806	37.0484	-1.14725	-1.46707	-0.283477	-1.27285
954	KU-5935	UmbL1w	31.7806	37.0484	-0.863129	-0.771065	0.316241	0.833197
955	KU-5935	UmbL1w	31.7806	37.0484	-0.543756	-1.25985	0.23171	-0.26719
956	KU-5935	UmbL1w	31.7806	37.0484	-1.48073	-1.21977	-0.444075	-1.32275
957	KU-5935	UmbL1w	31.7806	37.0484	-0.461294	-1.25501	0.301212	0.407084
958	KU-5941	UmbL1w	30.2849	37.7194	0.493772	0.278522	0.703955	-0.903027
959	KU-5941	UmbL1w	30.2849	37.7194	0.832507	0.0508514	0.566551	-1.75363
960	KU-5941	UmbL1w	30.2849	37.7194	0.372377	0.26305	0.687726	-1.32058
961	KU-5941	UmbL1w	30.2849	37.7194	0.578924	0.507805	1.49716	-1.22612
962	KU-5941	UmbL1w	30.2849	37.7194	0.671561	0.457797	1.30145	-1.19827
963	KU-5947	UmbL1w	30.3851	37.6194	-0.549275	-0.0339639	2.34342	-0.442179
964	KU-5947	UmbL1w	30.3851	37.6194	0.0851652	0.41318	3.07443	0.379601
965	KU-5947	UmbL1w	30.3851	37.6194	-0.927631	0.438268	2.76972	0.0497701
966	KU-5947	UmbL1w	30.3851	37.6194	0.37189	0.154374	2.92834	0.152857
967	KU-5947	UmbL1w	30.3851	37.6194	-0.699014	0.456292	2.29706	-0.896879
968	KU-5948	UmbL1x	29.0869	37.7737	0.534605	0.720621	0.948886	0.349557
969	KU-5948	UmbL1x	29.0869	37.7737	0.901764	0.934726	1.09545	-0.66794
970	KU-5948	UmbL1x	29.0869	37.7737	0.16552	-0.243036	0.826169	0.29646
971	KU-5948	UmbL1x	29.0869	37.7737	0.418507	0.534604	1.14724	0.319085
972	KU-5948	UmbL1x	29.0869	37.7737	0.795467	0.656699	0.751707	-0.895942
973	KU-5949	UmbL1x	27.1786	39.1227	-1.05258	-0.196771	0.164442	0.888707
974	KU-5949	UmbL1x	27.1786	39.1227	-1.26249	-0.865556	-0.848273	0.218285
975	KU-5949	UmbL1x	27.1786	39.1227	-0.724103	0.261806	1.40914	1.24913
976	KU-5949	UmbL1x	27.1786	39.1227	0.0212112	-0.429293	0.0351531	0.3655
977	KU-5949	UmbL1x	27.1786	39.1227	-0.594941	-0.0360611	0.623325	0.972644
978	KU-5954	UmbL1w	29.9874	39.4223	0.158397	-0.51129	0.704899	-1.05424
979	KU-5954	UmbL1w	29.9874	39.4223	0.194222	-0.297778	1.09178	-0.618178
980	KU-5954	UmbL1w	29.9874	39.4223	0.406028	-0.79257	0.728255	-0.582523
981	KU-5954	UmbL1w	29.9874	39.4223	-0.0619248	-0.214761	0.513872	-0.902718
982	KU-5954	UmbL1w	29.9874	39.4223	0.0854277	-0.628609	0.593893	-0.663515
983	KU-8-1	UmbL1w	35.4944	38.833	-0.0645767	-0.926613	1.33895	-0.714963
984	KU-8-1	UmbL1w	35.4944	38.833	0.168381	-0.974028	1.42806	-0.85247
985	KU-8-1	UmbL1w	35.4944	38.833	0.136872	-0.925709	0.790363	-1.31891
986	KU-8-1	UmbL1w	35.4944	38.833	-0.35639	-0.710462	0.97662	-0.973184
987	KU-8-1	UmbL1w	35.4944	38.833	-0.0888926	-0.478847	1.34217	-1.11412
988	KU-8-5	UmbL1x	37.16	36.2156	2.00267	0.544835	-0.636308	0.300304
989	KU-8-5	UmbL1x	37.16	36.2156	1.75358	0.665348	-0.725079	0.448143
990	KU-8-5	UmbL1x	37.16	36.2156	1.74645	0.44885	-1.07738	-0.0315989
991	KU-8-5	UmbL1x	37.16	36.2156	1.64364	0.852654	-0.10066	0.846343
992	KU-8-5	UmbL1x	37.16	36.2156	1.39646	0.399946	0.235154	-0.420886
993	KU-8-7	UmbL1w	31.872	37.148	-0.714925	0.910541	2.16672	0.508204
994	KU-8-7	UmbL1w	31.872	37.148	-0.906064	0.880256	1.43894	-0.812182
995	KU-8-7	UmbL1w	31.872	37.148	-0.83517	0.831849	1.35564	-0.158046
996	KU-8-7	UmbL1w	31.872	37.148	-1.02386	0.840634	1.19734	-1.61218
997	KU-8-7	UmbL1w	31.872	37.148	-1.08666	0.0664533	-0.00832639	-1.20616
998	KU-11482a	UmbL1x	28.1311	39.3925	-1.98473	-0.475704	-0.140343	1.39857
999	KU-11482a	UmbL1x	28.1311	39.3925	-0.818711	0.0921403	1.56071	2.3459
1000	KU-11482a	UmbL1x	28.1311	39.3925	-1.43563	-0.610848	0.319259	1.77566
1001	KU-11482a	UmbL1x	28.1311	39.3925	-1.57811	-0.496529	-0.053733	1.25251
1002	KU-11482a	UmbL1x	28.1311	39.3925	-1.60644	-0.773978	0.0343305	1.13734
1003	KU-12180	UmbL2	27.838	36.1549	-1.02823	1.60955	0.464187	0.802465
1004	KU-12180	UmbL2	27.838	36.1549	-0.935053	1.37451	0.678057	0.853381
1005	KU-12180	UmbL2	27.838	36.1549	-0.719942	1.67953	0.63123	0.70107
1006	KU-12180	UmbL2	27.838	36.1549	-0.944792	1.41868	-0.281979	0.0457267
1007	KU-12180	UmbL2	27.838	36.1549	-1.12806	1.32877	-0.209958	0.151928
1008	KU-12181	UmbL2	28.0376	36.255	-0.782657	-0.339889	-0.369394	-0.943942
1009	KU-12181	UmbL2	28.0376	36.255	-0.398754	0.509354	0.245317	0.0739233
1010	KU-12181	UmbL2	28.0376	36.255	-0.604924	0.209492	0.0365752	-0.326397
1011	KU-12181	UmbL2	28.0376	36.255	-0.322953	0.153625	-0.429526	-0.3614
1012	KU-12181	UmbL2	28.0376	36.255	-0.533398	0.302975	0.117219	-0.828944
1013	KU-12182	UmbL2	28.0376	36.055	-1.67797	0.331438	0.220594	-1.47293
1014	KU-12182	UmbL2	28.0376	36.055	-1.34426	0.895495	-0.0316559	-1.0065
1015	KU-12182	UmbL2	28.0376	36.055	-1.90075	1.10268	0.320736	-0.453192
1016	KU-12182	UmbL2	28.0376	36.055	-1.54601	0.135869	0.502374	-1.61975
1017	KU-12182	UmbL2	28.0376	36.055	-1.46942	0.760274	0.204161	-1.89641
1018	KU-12183	UmbL2	27.9377	36.1551	0.839634	-0.233374	0.76417	-0.520076
1019	KU-12183	UmbL2	27.9377	36.1551	0.91026	-0.322449	-0.202467	-0.520754
1020	KU-12183	UmbL2	27.9377	36.1551	0.214907	0.0617172	0.495095	-0.0978414
1021	KU-12183	UmbL2	27.9377	36.1551	0.401039	0.365239	0.920419	0.441066
1022	KU-12183	UmbL2	27.9377	36.1551	0.345733	0.134142	0.494058	0.193635
1023	KU-12184a	UmbL2	26.6047	37.7921	-1.10041	-0.462253	0.545302	-0.371317
1024	KU-12184a	UmbL2	26.6047	37.7921	-1.28997	-0.0468696	0.520624	-1.22743
1025	KU-12184a	UmbL2	26.6047	37.7921	-1.40879	-0.237161	0.387942	-0.856648
1026	KU-12184a	UmbL2	26.6047	37.7921	-1.15314	-0.397791	0.127973	-1.0198
1027	KU-12184a	UmbL2	26.6047	37.7921	-0.986628	-0.521272	0.169558	-1.44474
1028	KU-12186	UmbL2	26.405	37.7921	-0.493747	-0.156168	0.257935	-1.42884
1029	KU-12186	UmbL2	26.405	37.7921	0.0418113	0.395457	0.779773	-1.62298
1030	KU-12186	UmbL2	26.405	37.7921	0.0702583	0.248436	0.0209879	-2.0712
1031	KU-12186	UmbL2	26.405	37.7921	-0.175576	0.760785	1.39874	-0.406078
1032	KU-12186	UmbL2	26.405	37.7921	-0.103008	0.0218893	-0.792724	-2.49853
1033	KU-12187	UmbL2	26.4051	37.9921	-0.138421	1.40031	0.892529	-0.783959
1034	KU-12187	UmbL2	26.4051	37.9921	-0.558407	1.07971	0.914954	-0.485207
1035	KU-12187	UmbL2	26.4051	37.9921	-0.354571	1.30317	0.910109	-0.894849
1036	KU-12187	UmbL2	26.4051	37.9921	-1.23056	0.951839	0.239946	-0.708768
1037	KU-12187	UmbL2	26.4051	37.9921	-0.762298	1.53878	0.752473	-0.721381
1038	KU-12188	UmbL2	26.8829	37.7481	-2.04702	0.0447717	-0.871396	0.0830142
1039	KU-12188	UmbL2	26.8829	37.7481	-1.34963	0.0898315	-0.234549	0.010195
1040	KU-12188	UmbL2	26.8829	37.7481	-1.9068	0.151232	-0.0444534	-0.363427
1041	KU-12188	UmbL2	26.8829	37.7481	-1.33024	0.554784	-0.00363152	0.794912
1042	KU-12188	UmbL2	26.8829	37.7481	-1.61028	-0.61838	-0.555717	-0.117752
1043	KU-12189	UmbL1x	21.7917	38.6003	-1.40543	-0.30431	-0.328444	-0.0484258
1044	KU-12189	UmbL1x	21.7917	38.6003	-1.49351	0.104695	-0.0709159	-0.941009
1045	KU-12189	UmbL1x	21.7917	38.6003	-0.862159	0.0600836	-0.143542	-0.660823
1046	KU-12189	UmbL1x	21.7917	38.6003	-0.763718	0.151831	-0.261104	-1.71702
1047	KU-12189	UmbL1x	21.7917	38.6003	-0.474239	0.846596	1.08982	-0.761851
1048	KU-12190	UmbL2	21.443	37.6726	-0.0575099	1.16447	0.476296	-0.583748
1049	KU-12190	UmbL2	21.443	37.6726	-0.402962	1.08208	0.0630439	-1.04121
1050	KU-12190	UmbL2	21.443	37.6726	-0.523667	0.608834	-0.243239	-1.1357
1051	KU-12190	UmbL2	21.443	37.6726	-0.00179162	0.580301	-0.168178	-1.48732
1052	KU-12190	UmbL2	21.443	37.6726	-0.00287356	0.861381	-0.132314	-1.46448
1053	KU-12191	UmbL2	26.8829	37.8482	-0.547205	-0.465454	0.134148	-0.739246
1054	KU-12191	UmbL2	26.8829	37.8482	-0.862947	-0.978535	0.10331	-1.257
1055	KU-12191	UmbL2	26.8829	37.8482	-0.923108	-0.637669	0.22405	-1.03
1056	KU-12191	UmbL2	26.8829	37.8482	-0.41347	-0.656305	0.929656	-1.23741
1057	KU-12191	UmbL2	26.8829	37.8482	-0.476558	-0.491194	0.56731	-1.10358
1058	KU-12192	UmbL2	26.8385	37.7049	-0.437742	0.876726	-0.353539	-1.00937
1059	KU-12192	UmbL2	26.8385	37.7049	-0.314395	0.885621	-0.116935	-0.770335
1060	KU-12192	UmbL2	26.8385	37.7049	-0.403589	0.898463	0.391243	-0.868064
1061	KU-12192	UmbL2	26.8385	37.7049	-0.0123327	1.20927	0.578101	-0.408608
1062	KU-12192	UmbL2	26.8385	37.7049	0.00117764	0.874051	0.830103	-1.07614
1063	KU-12193	UmbL2	27.0824	37.8483	-0.940484	0.829073	0.741187	0.505842
1064	KU-12193	UmbL2	27.0824	37.8483	-1.35751	0.749025	0.559407	-0.284075
1065	KU-12193	UmbL2	27.0824	37.8483	-1.67399	0.779896	0.211843	0.38303
1066	KU-12193	UmbL2	27.0824	37.8483	-1.31194	0.418804	-0.616352	-0.520961
1067	KU-12193	UmbL2	27.0824	37.8483	-1.37512	0.791686	0.731637	0.706743
1068	KU-12194	UmbL2	27.0824	37.6483	0.0936982	0.438765	0.443131	-2.25052
1069	KU-12194	UmbL2	27.0824	37.6483	-0.319405	1.18372	0.481054	-1.43524
1070	KU-12194	UmbL2	27.0824	37.6483	-0.205874	1.12985	0.525595	-1.57811
1071	KU-12194	UmbL2	27.0824	37.6483	0.0688395	0.983642	0.498075	-1.49598
1072	KU-12194	UmbL2	27.0824	37.6483	-0.580644	1.43023	0.744436	-0.991866
1073	KU-12195	UmbL2	26.9827	37.8483	-1.38675	1.15044	0.389991	-0.362997
1074	KU-12195	UmbL2	26.9827	37.8483	-0.837892	0.917432	0.36726	-1.37733
1075	KU-12195	UmbL2	26.9827	37.8483	-1.0189	1.26722	0.800262	-2.4276
1076	KU-12195	UmbL2	26.9827	37.8483	-1.48338	1.64481	0.895298	-0.568619
1077	KU-12195	UmbL2	26.9827	37.8483	-1.37868	1.39201	0.250488	-1.4902
1078	KU-12196a	UmbL2	26.9828	37.6483	-0.521198	1.37141	0.480656	0.0864375
1079	KU-12196a	UmbL2	26.9828	37.6483	-0.796589	1.41108	0.553035	-0.543566
1080	KU-12196a	UmbL2	26.9828	37.6483	-0.745845	1.45263	0.309672	0.0134325
1081	KU-12196a	UmbL2	26.9828	37.6483	-0.69757	1.32205	0.579408	-0.809327
1082	KU-12196a	UmbL2	26.9828	37.6483	-1.11292	1.63826	0.4506	-1.02888
1083	KU-12197	UmbL2	26.8829	37.6483	-0.614718	0.285171	1.06526	0.4952
1084	KU-12197	UmbL2	26.8829	37.6483	-0.411231	0.203825	1.55603	0.188075
1085	KU-12197	UmbL2	26.8829	37.6483	-0.788296	-0.00536678	0.0882003	-0.0696365
1086	KU-12197	UmbL2	26.8829	37.6483	-0.4659	-0.0102371	0.822084	0.363608
1087	KU-12197	UmbL2	26.8829	37.6483	-0.67526	0.40688	0.528081	-0.965782
1088	KU-12198	UmbL1x	26.3775	39.4685	-0.71464	0.159319	0.534617	0.5659
1089	KU-12198	UmbL1x	26.3775	39.4685	-0.912434	0.644663	0.317661	1.26662
1090	KU-12198	UmbL1x	26.3775	39.4685	-1.05904	0.319454	0.321118	-0.0856193
1091	KU-12198	UmbL1x	26.3775	39.4685	-0.894069	0.685053	0.444711	0.214398
1092	KU-12198	UmbL1x	26.3775	39.4685	-0.899885	0.600544	0.639766	0.0317375
1093	KU-12199a	UmbL2	26.2053	39.232	-1.40514	0.248345	0.0642846	0.278293
1094	KU-12199a	UmbL2	26.2053	39.232	-1.33332	0.211418	0.187816	0.11098
1095	KU-12199a	UmbL2	26.2053	39.232	-0.875373	0.143771	0.730799	-0.0665449
1096	KU-12199a	UmbL2	26.2053	39.232	-1.4018	-0.247147	-0.294784	-0.0333752
1097	KU-12199a	UmbL2	26.2053	39.232	-1.68643	0.192259	-0.0348299	0.0454158
1098	KU-12200	UmbL1x	27.8835	39.6521	-0.747971	0.174174	0.100826	1.12606
1099	KU-12200	UmbL1x	27.8835	39.6521	-0.527987	-0.438598	-0.394965	-0.185105
1100	KU-12200	UmbL1x	27.8835	39.6521	-0.732087	-0.539611	-0.228864	-0.235822
1101	KU-12200	UmbL1x	27.8835	39.6521	-0.718657	0.0859918	0.639532	1.08048
1102	KU-12200	UmbL1x	27.8835	39.6521	-0.443697	-0.584205	-0.324785	0.179108
1103	KU-12201	UmbL1w	33.717	40.6986	-0.143426	-1.01248	1.69491	-0.701881
1104	KU-12201	UmbL1w	33.717	40.6986	-0.196815	-0.377873	1.71513	-0.600667
1105	KU-12201	UmbL1w	33.717	40.6986	-0.528396	-0.433464	2.36382	0.223762
1106	KU-12201	UmbL1w	33.717	40.6986	-0.453933	-0.703376	1.88203	-0.88722
1107	KU-12201	UmbL1w	33.717	40.6986	-0.119315	-0.9484	2.25611	0.0339186
1108	KU-12202	UmbL1w	33.617	40.5985	-2.02022	-1.07016	-0.170836	1.26833
1109	KU-12202	UmbL1w	33.617	40.5985	-2.15087	-1.10651	-0.0801873	0.798272
1110	KU-12202	UmbL1w	33.617	40.5985	-1.79572	-1.27181	1.01341	1.37634
1111	KU-12202	UmbL1w	33.617	40.5985	-0.933095	-0.476323	1.80647	1.21282
1112	KU-12202	UmbL1w	33.617	40.5985	-1.42199	-0.222433	1.88135	2.33797
1113	KU-12204	UmbL1x	39.4907	39.7492	-1.28142	-1.24182	2.06034	0.855793
1114	KU-12204	UmbL1x	39.4907	39.7492	-0.966891	-0.532145	2.82885	0.405912
1115	KU-12204	UmbL1x	39.4907	39.7492	-1.08334	-0.464479	3.16351	1.38249
1116	KU-12204	UmbL1x	39.4907	39.7492	-1.09945	-1.31148	2.36995	0.647611
1117	KU-12204	UmbL1x	39.4907	39.7492	-1.31961	-0.897471	2.33222	0.254652
1118	KU-12206	UmbL1w	32.7563	40.0447	-0.188918	-0.65505	1.96206	-2.037
1119	KU-12206	UmbL1w	32.7563	40.0447	-0.16376	-0.843133	1.98759	-1.03297
1120	KU-12206	UmbL1w	32.7563	40.0447	-0.292678	-0.374188	2.04862	-1.04047
1121	KU-12206	UmbL1w	32.7563	40.0447	0.317107	-0.0670511	1.74136	-1.01816
1122	KU-12206	UmbL1w	32.7563	40.0447	0.0808261	-0.939884	1.7317	-1.08215
1123	KU-12207a	UmbL1w	30.2751	38.4639	-0.638774	0.169385	1.81899	1.21202
1124	KU-12207a	UmbL1w	30.2751	38.4639	-0.39924	0.210443	1.64005	0.959769
1125	KU-12207a	UmbL1w	30.2751	38.4639	-0.7616	-0.0520677	1.46127	0.292632
1126	KU-12207a	UmbL1w	30.2751	38.4639	0.396381	0.24124	2.39609	0.366092
1127	KU-12207a	UmbL1w	30.2751	38.4639	-0.363031	0.477909	1.68437	0.331879
1128	KU-12208	UmbL1x	29.1867	37.8737	0.0954377	0.301435	0.994449	-0.181614
1129	KU-12208	UmbL1x	29.1867	37.8737	-0.242904	0.223411	0.68216	-0.677789
1130	KU-12208	UmbL1x	29.1867	37.8737	-0.17306	-0.0147203	0.485056	-1.02602
1131	KU-12208	UmbL1x	29.1867	37.8737	0.467377	1.19055	1.91512	0.0872356
1132	KU-12208	UmbL1x	29.1867	37.8737	-0.305979	0.449794	0.633794	-0.00362491
1133	KU-12701	UmbL1x	33.637	34.917	0.666644	0.886187	-2.30107	1.05877
1134	KU-12701	UmbL1x	33.637	34.917	0.960558	0.61877	-1.81971	1.0446
1135	KU-12701	UmbL1x	33.637	34.917	0.723467	0.301126	-1.96019	1.22481
1136	KU-12701	UmbL1x	33.637	34.917	0.807094	0.475943	-1.19175	1.76579
1137	KU-12701	UmbL1x	33.637	34.917	0.920655	0.306511	-1.27133	1.35755
1138	KU-2731	UmbL1w	32.8568	39.8447	0.599833	-1.49318	1.28933	-1.14094
1139	KU-2731	UmbL1w	32.8568	39.8447	-1.81572	-1.07302	1.72042	0.404878
1140	KU-2731	UmbL1w	32.8568	39.8447	-1.80044	-1.44331	1.60599	-0.333672
1141	KU-2735	UmbL1e	41.2045	38.2544	-0.954814	-0.45723	-1.15275	-0.134158
1142	KU-2735	UmbL1e	41.2045	38.2544	-1.00004	-0.369457	-0.539191	-0.404101
1143	KU-2735	UmbL1e	41.2045	38.2544	-0.756607	-0.662158	-0.910976	-0.64352
1144	KU-2752	UmbL1x	38.4246	40.2904	-1.46362	-1.1865	0.320092	-0.746009
1145	KU-2752	UmbL1x	38.4246	40.2904	-1.52746	-1.46897	0.202306	-0.871789
1146	KU-2752	UmbL1x	38.4246	40.2904	-0.761171	-0.919182	0.547852	0.00431946
1147	KU-2760	UmbL1w	32.4993	37.8717	-1.14989	0.655279	-1.43471	-0.380135
1148	KU-2760	UmbL1w	32.4993	37.8717	-1.05973	0.306259	-1.68538	-0.611549
1149	KU-2760	UmbL1w	32.4993	37.8717	-0.780835	0.306223	-0.881799	-0.310634
1150	KU-2762	UmbL1w	32.4999	37.7718	-2.51819	-0.15783	-0.975938	-0.0850153
1151	KU-2762	UmbL1w	32.4999	37.7718	-2.50854	-0.806138	-1.10321	-1.48442
1152	KU-2762	UmbL1w	32.4999	37.7718	-1.97861	-0.384948	-1.32417	0.0841932
1153	KU-2764	UmbL1w	32.5991	37.972	-1.25903	-0.1104	-1.20429	-0.794618
1154	KU-2764	UmbL1w	32.5991	37.972	-1.69626	-0.488948	-0.78536	-0.614469
1155	KU-2764	UmbL1w	32.5991	37.972	-1.37576	-0.752009	-1.27893	-1.4773
1156	KU-2766	UmbL1w	32.5991	37.772	-0.21571	-0.780214	0.453556	-0.823263
1157	KU-2766	UmbL1w	32.5991	37.772	-0.258581	-0.700493	0.149459	-0.736934
1158	KU-2766	UmbL1w	32.5991	37.772	0.0389188	-0.779413	0.523518	-1.3708
1159	KU-2770	UmbL1w	32.8312	39.9371	-0.754782	-1.48887	0.718572	-0.881737
1160	KU-2770	UmbL1w	32.8312	39.9371	-0.671408	-1.89242	0.27097	-0.985766
1161	KU-2770	UmbL1w	32.8312	39.9371	-1.04922	-1.73182	0.440063	-0.468389
1162	KU-2932	UmbL1e	49.8647	40.4325	-1.49192	-1.86772	0.181287	1.26109
1163	KU-2932	UmbL1e	49.8647	40.4325	-2.48072	-1.73449	-1.48118	1.54059
1164	KU-2932	UmbL1e	49.8647	40.4325	-1.96468	-1.71536	0.263078	1.57021
1165	KU-4001	UmbL1e	45.5011	35.5472	0.295835	0.70841	-1.75654	1.5386
1166	KU-4001	UmbL1e	45.5011	35.5472	0.679645	0.475666	-1.46209	1.56777
1167	KU-4001	UmbL1e	45.5011	35.5472	0.444228	1.01114	-1.6526	1.06038
1168	KU-4002	UmbL1e	45.304	35.6493	-0.659686	0.652385	-0.987122	0.0890279
1169	KU-4002	UmbL1e	45.304	35.6493	-0.573249	1.23104	-0.865188	0.304589
1170	KU-4002	UmbL1e	45.304	35.6493	-0.0120728	1.13041	-1.14542	0.00418671
1171	KU-4003	UmbL1e	45.3054	35.5492	0.684612	1.77066	-0.882235	0.377646
1172	KU-4003	UmbL1e	45.3054	35.5492	0.168011	1.77519	-1.12281	-0.145059
1173	KU-4003	UmbL1e	45.3054	35.5492	0.142948	1.40363	-1.55098	-0.825143
1174	KU-4004	UmbL1e	45.4058	35.4491	-0.640508	0.320692	-0.515551	-1.21437
1175	KU-4004	UmbL1e	45.4058	35.4491	-1.36085	0.573535	-0.162793	-2.06695
1176	KU-4004	UmbL1e	45.4058	35.4491	-0.930204	0.670736	-0.775373	-1.13608
1177	KU-4006	UmbL1e	44.3927	33.3158	0.482763	1.25294	0.25929	-0.473286
1178	KU-4006	UmbL1e	44.3927	33.3158	-0.660228	1.77255	0.644143	-0.434737
1179	KU-4006	UmbL1e	44.3927	33.3158	-0.679108	1.71891	0.345937	-1.39187
1180	KU-4007	UmbL1e	45.9635	35.616	-0.35146	0.983862	-0.392183	1.55276
1181	KU-4007	UmbL1e	45.9635	35.616	-0.969159	0.451589	-1.24494	0.689189
1182	KU-4007	UmbL1e	45.9635	35.616	-1.11401	1.32345	-0.611131	1.00339
1183	KU-4010	UmbL1e	45.4025	35.3043	-1.34848	1.68258	-0.415315	-0.44238
1184	KU-4010	UmbL1e	45.4025	35.3043	-1.49398	1.04927	-0.914673	-0.711163
1185	KU-4010	UmbL1e	45.4025	35.3043	-1.44979	1.20264	0.404509	0.461505
1186	KU-4011	UmbL1e	45.703	35.1048	0.064076	1.08704	-0.49827	-0.955961
1187	KU-4011	UmbL1e	45.703	35.1048	0.213348	1.15785	-0.0723979	-0.93669
1188	KU-4011	UmbL1e	45.703	35.1048	0.551645	0.907914	0.121781	-0.744832
1189	KU-4016	UmbL1e	45.4058	35.6485	0.00551202	0.580336	0.487868	0.809744
1190	KU-4016	UmbL1e	45.4058	35.6485	0.646316	0.691131	0.409212	-0.463199
1191	KU-4016	UmbL1e	45.4058	35.6485	0.156199	1.15276	0.640399	-0.941533
1192	KU-4017	UmbL1e	45.2005	35.6474	-1.23005	1.4391	-0.565221	0.22241
1193	KU-4017	UmbL1e	45.2005	35.6474	-1.31075	1.10473	-0.560846	-0.0339761
1194	KU-4017	UmbL1e	45.2005	35.6474	-0.893532	1.03725	-1.13291	-0.857755
1195	KU-4018	UmbL1e	45.3046	35.4484	-0.573476	0.626688	-1.14589	-0.465836
1196	KU-4018	UmbL1e	45.3046	35.4484	-0.0660694	0.605233	-1.44462	-0.4369
1197	KU-4018	UmbL1e	45.3046	35.4484	-0.112027	0.516824	-1.25703	-0.636555
1198	KU-4020	UmbL1e	45.2005	35.4474	-0.758565	1.34475	-0.229377	0.234048
1199	KU-4020	UmbL1e	45.2005	35.4474	-0.983919	1.94268	0.0223975	0.868222
1200	KU-4020	UmbL1e	45.2005	35.4474	-0.461314	0.28409	-1.10428	-0.512655
1201	KU-4024	UmbL1e	45.0135	35.8721	-1.33727	1.04286	-1.61788	0.45325
1202	KU-4024	UmbL1e	45.0135	35.8721	-1.07472	0.890357	-2.23806	-0.0292877
1203	KU-4024	UmbL1e	45.0135	35.8721	-1.57499	1.58858	-2.01947	0.188969
1204	KU-4025	UmbL1e	44.9168	35.5669	0.114383	0.251261	-0.690613	0.223941
1205	KU-4025	UmbL1e	44.9168	35.5669	-0.0890529	0.883933	-0.643847	0.347749
1206	KU-4025	UmbL1e	44.9168	35.5669	0.00230902	0.178844	-1.78456	-0.364641
1207	KU-4026	UmbL1e	44.5928	33.3158	-0.870653	0.41723	-2.06381	1.68526
1208	KU-4026	UmbL1e	44.5928	33.3158	-0.478048	-0.149282	-2.52144	1.41402
1209	KU-4026	UmbL1e	44.5928	33.3158	-1.1637	0.539213	-2.20552	1.62586
1210	KU-4028	UmbL1e	41.8643	36.3237	0.0760167	1.89151	-0.648691	0.536437
1211	KU-4028	UmbL1e	41.8643	36.3237	0.016517	2.26183	-0.529779	0.538112
1212	KU-4028	UmbL1e	41.8643	36.3237	0.0986041	2.08471	-0.156413	1.13609
1213	KU-4030	UmbL1e	44.2953	35.3681	0.252946	0.47449	-0.867041	-0.107502
1214	KU-4030	UmbL1e	44.2953	35.3681	-0.024856	0.619227	-1.31466	-0.163557
1215	KU-4030	UmbL1e	44.2953	35.3681	-0.34217	0.579875	-0.617529	-0.353592
1216	KU-4032	UmbL1e	44.3966	35.4682	0.292993	1.05172	-1.10201	0.74807
1217	KU-4032	UmbL1e	44.3966	35.4682	0.105198	1.77659	-0.940144	0.502617
1218	KU-4032	UmbL1e	44.3966	35.4682	0.258178	1.50785	-0.549313	1.17532
1219	KU-4033	UmbL1e	43.6795	33.2235	-0.430034	1.01772	-0.591172	0.542234
1220	KU-4033	UmbL1e	43.6795	33.2235	-0.400847	0.964689	-0.392852	0.993929
1221	KU-4033	UmbL1e	43.6795	33.2235	-0.71295	1.01935	-0.785887	0.799829
1222	KU-4035	UmbL1e	45.0121	36.2489	-0.694578	0.638622	-1.00712	-1.43115
1223	KU-4035	UmbL1e	45.0121	36.2489	-0.972189	0.706458	-0.830697	-1.35971
1224	KU-4035	UmbL1e	45.0121	36.2489	-0.499625	0.877954	-0.962201	-1.42754
1225	KU-4039	UmbL1e	44.9124	36.2489	-1.73637	0.938032	-1.20704	-0.0415521
1226	KU-4039	UmbL1e	44.9124	36.2489	-1.65613	0.370762	-2.22553	-0.566167
1227	KU-4039	UmbL1e	44.9124	36.2489	-1.8987	0.163927	-1.50467	-0.254105
1228	KU-4040	UmbL1e	44.4953	35.5685	-0.116841	1.06372	-0.742448	0.625806
1229	KU-4040	UmbL1e	44.4953	35.5685	-0.131573	1.48111	0.0366484	1.82243
1230	KU-4040	UmbL1e	44.4953	35.5685	-0.0845855	1.00949	-0.485042	1.44018
1231	KU-4041	UmbL1e	44.0165	36.18	-1.33217	1.66161	-1.22155	-1.99623
1232	KU-4041	UmbL1e	44.0165	36.18	-0.896679	1.34318	-0.549922	-1.15576
1233	KU-4041	UmbL1e	44.0165	36.18	-0.639745	1.36085	-0.094896	-1.01219
1234	KU-4042	UmbL1e	44.3505	36.4003	0.398095	0.958357	-0.385429	-1.29377
1235	KU-4042	UmbL1e	44.3505	36.4003	-0.0690245	0.736391	-0.263819	-1.72287
1236	KU-4042	UmbL1e	44.3505	36.4003	0.292104	0.735458	-0.130467	-1.2773
1237	KU-4043	UmbL1e	44.5407	36.6503	-0.393699	-0.00692536	-1.40622	-0.25646
1238	KU-4043	UmbL1e	44.5407	36.6503	-1.09387	0.128873	-0.8007	-0.227925
1239	KU-4043	UmbL1e	44.5407	36.6503	0.0601028	0.408602	0.0238889	0.370286
1240	KU-4045	UmbL1e	44.806	36.5457	0.240858	-1.36114	-1.56997	-0.297725
1241	KU-4045	UmbL1e	44.806	36.5457	-0.278267	-0.929661	-0.0929755	-0.338507
1242	KU-4045	UmbL1e	44.806	36.5457	0.373242	-1.19934	-1.18019	0.019345
1243	KU-4046	UmbL1e	44.9087	36.6431	-0.00512021	0.594695	-1.73064	-2.02688
1244	KU-4046	UmbL1e	44.9087	36.6431	0.263997	0.469514	-1.34796	-1.75158
1245	KU-4046	UmbL1e	44.9087	36.6431	0.00353491	1.13468	-1.16872	-1.83063
1246	KU-4048	UmbL1e	44.4491	36.5002	-0.0159769	1.17496	-0.946388	0.385445
1247	KU-4048	UmbL1e	44.4491	36.5002	0.018706	1.27393	-0.325624	-0.0292298
1248	KU-4048	UmbL1e	44.4491	36.5002	0.195673	1.5145	-0.515905	-0.221819
1249	KU-4050	UmbL1e	43.3883	37.1926	-0.191847	0.885112	-0.611373	-2.05888
1250	KU-4050	UmbL1e	43.3883	37.1926	0.088719	0.739879	-0.85014	-1.40848
1251	KU-4050	UmbL1e	43.3883	37.1926	-0.23601	0.927776	-0.465559	-1.01584
1252	KU-4052	UmbL1e	43.5879	36.9926	-1.89214	-0.506633	-1.13892	-1.31258
1253	KU-4052	UmbL1e	43.5879	36.9926	-1.18346	-0.700546	-1.21087	-1.33615
1254	KU-4052	UmbL1e	43.5879	36.9926	-1.41097	-1.12264	-1.69249	-1.91624
1255	KU-4056	UmbL1e	43.4888	37.0926	-1.33253	0.113829	0.13519	-0.551613
1256	KU-4056	UmbL1e	43.4888	37.0926	-1.56589	-0.0291588	-0.275887	-1.8637
1257	KU-4056	UmbL1e	43.4888	37.0926	-1.07601	0.0622727	0.0219682	-1.0662
1258	KU-4060	UmbL1e	43.3883	36.9926	0.257867	-0.0702395	0.731761	-1.77419
1259	KU-4060	UmbL1e	43.3883	36.9926	0.235657	-0.184296	-0.117563	-2.16075
1260	KU-4060	UmbL1e	43.3883	36.9926	0.943834	0.340303	0.563664	-0.748988
1261	KU-4061	UmbL1e	43.5879	37.1926	0.229008	0.508448	0.219729	-0.0964457
1262	KU-4061	UmbL1e	43.5879	37.1926	0.157971	0.366355	-0.269571	-0.6106
1263	KU-4061	UmbL1e	43.5879	37.1926	-0.193962	0.407107	-0.688335	-1.14888
1264	KU-4068	UmbL1e	43.4476	36.9904	0.385333	0.947665	0.353363	0.867289
1265	KU-4068	UmbL1e	43.4476	36.9904	1.53333	0.983723	0.569503	-0.314502
1266	KU-4068	UmbL1e	43.4476	36.9904	0.695096	0.924998	0.234261	0.136826
1267	KU-4070	UmbL1e	42.1913	37.3261	-1.1075	-1.42308	-2.87631	1.09939
1268	KU-4070	UmbL1e	42.1913	37.3261	-1.88185	-1.679	-3.15719	0.736509
1269	KU-4070	UmbL1e	42.1913	37.3261	-1.38132	-0.989521	-2.67107	0.36151
1270	KU-4074	UmbL1x	41.378	37.4149	-1.24746	-0.027415	-0.928125	-1.21042
1271	KU-4074	UmbL1x	41.378	37.4149	-0.296376	0.8426	0.859993	-0.671772
1272	KU-4074	UmbL1x	41.378	37.4149	-0.749352	0.412824	-0.646087	-1.27602
1273	KU-4075	UmbL1x	40.2262	38.016	-1.15383	0.544715	-0.48707	-0.0100079
1274	KU-4075	UmbL1x	40.2262	38.016	-0.624634	0.557246	-0.0801389	-0.333637
1275	KU-4075	UmbL1x	40.2262	38.016	-0.870338	1.01262	0.321013	0.586535
1276	KU-4078	UmbL1x	40.3254	37.8161	-1.16322	-0.0694812	-1.38899	-0.852459
1277	KU-4078	UmbL1x	40.3254	37.8161	-1.31119	0.522128	-0.32016	-0.327353
1278	KU-4078	UmbL1x	40.3254	37.8161	-0.876313	0.414038	-0.638179	-0.664903
1279	KU-4079	UmbL1x	40.7433	37.3132	0.458798	-0.0829108	-0.158374	-1.44133
1280	KU-4079	UmbL1x	40.7433	37.3132	-0.797815	-0.3859	-0.558387	-2.64367
1281	KU-4079	UmbL1x	40.7433	37.3132	-0.353078	0.0497865	-0.426738	-1.69665
1282	KU-4080	UmbL1x	41.0101	38.1412	-0.986576	0.412182	0.29966	-1.20533
1283	KU-4080	UmbL1x	41.0101	38.1412	-0.614628	0.0767529	-0.00241951	-0.858679
1284	KU-4080	UmbL1x	41.0101	38.1412	-0.683534	-0.0953313	0.0809178	-1.22308
1285	KU-4081	UmbL1e	42.1088	38.3997	-1.0023	-0.0988196	-0.819184	1.06652
1286	KU-4081	UmbL1e	42.1088	38.3997	-0.923537	-0.110047	-0.244736	0.33487
1287	KU-4081	UmbL1e	42.1088	38.3997	-0.945179	0.270257	-0.0495472	1.16255
1288	KU-4082	UmbL1e	40.3254	37.9161	-0.437931	0.193617	0.245361	0.147807
1289	KU-4082	UmbL1e	40.3254	37.9161	-0.21433	-0.147507	-0.401539	-0.129178
1290	KU-4082	UmbL1e	40.3254	37.9161	0.475251	0.0271323	0.080982	0.120859
1291	KU-4083	UmbL1x	40.2257	37.8161	-1.08432	0.373217	0.942787	-0.615487
1292	KU-4083	UmbL1x	40.2257	37.8161	-0.805699	0.419678	0.657602	-0.999031
1293	KU-4083	UmbL1x	40.2257	37.8161	-1.26587	-0.000461443	0.395287	-1.15519
1294	KU-4086	UmbL1x	39.2206	39.1092	-1.26918	0.192714	0.439457	-0.265661
1295	KU-4086	UmbL1x	39.2206	39.1092	-0.834757	0.0494163	0.144866	-0.25765
1296	KU-4086	UmbL1x	39.2206	39.1092	-0.282336	0.428572	0.344498	-0.185133
1297	KU-4087	UmbL1x	38.315	38.3475	-0.220427	0.0107935	-1.4678	-2.11759
1298	KU-4087	UmbL1x	38.315	38.3475	0.792958	0.727871	-0.248954	-1.48327
1299	KU-4087	UmbL1x	38.315	38.3475	0.438475	0.840715	-0.230092	-1.26198
1300	KU-4088	UmbL1x	36.929	37.3897	-0.402662	0.654119	-0.428427	-1.75637
1301	KU-4088	UmbL1x	36.929	37.3897	0.124656	0.635962	-0.522459	-1.34631
1302	KU-4088	UmbL1x	36.929	37.3897	0.163205	0.785561	-0.26031	-1.27348
1303	KU-4095	UmbL1x	36.9292	37.5905	-0.00978076	-0.469917	-0.205731	-1.66746
1304	KU-4095	UmbL1x	36.9292	37.5905	-0.636286	-0.0552595	-0.0432949	-2.11154
1305	KU-4095	UmbL1x	36.9292	37.5905	-0.609438	0.0473623	0.399452	-1.75367
1306	KU-4103	UmbL1x	43.373	38.5013	0.150529	0.222586	0.705964	-0.871017
1307	KU-4103	UmbL1x	43.373	38.5013	-0.174578	-0.238379	1.36467	-1.23195
1308	KU-4103	UmbL1x	43.373	38.5013	-0.552505	0.211327	1.53359	-2.01913
1309	KU-4108	UmbL1e	46.6558	34.7088	-0.652602	0.442421	0.244776	1.52609
1310	KU-4108	UmbL1e	46.6558	34.7088	-0.613796	0.118266	-0.44549	0.634765
1311	KU-4108	UmbL1e	46.6558	34.7088	-0.806478	0.182052	-0.171883	0.746556
1312	KU-4109	UmbL1e	50.3591	30.9015	-0.425902	0.028655	0.325802	0.38673
1313	KU-4109	UmbL1e	50.3591	30.9015	-0.0224245	-0.287192	-1.07977	-0.658551
1314	KU-4109	UmbL1e	50.3591	30.9015	-0.640818	0.150574	-0.0685544	-0.00617097
1315	KU-4111	UmbL1e	46.2466	34.2801	2.27301	1.59985	1.26444	-1.26659
1316	KU-4111	UmbL1e	46.2466	34.2801	2.29674	1.10315	0.852907	-1.64716
1317	KU-4111	UmbL1e	46.2466	34.2801	2.20017	1.49427	1.48069	-1.3803
1318	KU-4112	UmbL1e	45.5894	34.5149	0.566298	1.18053	-0.270096	-0.434867
1319	KU-4112	UmbL1e	45.5894	34.5149	0.554726	0.936052	0.207823	-0.425947
1320	KU-4112	UmbL1e	45.5894	34.5149	0.402125	0.867396	0.288113	-0.980629
1321	KU-5920	UmbL1w	32.9559	39.8447	-1.43256	-2.19837	-0.511958	-0.0598153
1322	KU-5920	UmbL1w	32.9559	39.8447	-1.99272	-2.35898	-0.275882	-0.447269
1323	KU-5920	UmbL1w	32.9559	39.8447	-2.14615	-2.28251	0.326864	-0.816415
1324	KU-5901	UmbL1x	36.1095	33.4355	-0.764929	0.656621	-1.55583	0.886342
1325	KU-5901	UmbL1x	36.1095	33.4355	-1.14663	0.610612	-2.30497	0.586314
1326	KU-5901	UmbL1x	36.1095	33.4355	-0.952109	0.684474	-1.70088	0.359906
1327	KU-5904	UmbL1x	35.8323	40.6546	-0.738965	-0.485589	0.866514	-0.78505
1328	KU-5904	UmbL1x	35.8323	40.6546	-0.24094	-0.582773	0.149013	-0.681233
1329	KU-5904	UmbL1x	35.8323	40.6546	-0.339114	-0.193346	0.239539	-1.42291
1330	KU-5910	UmbL1w	35.2959	40.5206	-1.5092	-1.32189	0.177875	0.587593
1331	KU-5910	UmbL1w	35.2959	40.5206	-1.24841	-1.15584	0.431623	0.341029
1332	KU-5910	UmbL1w	35.2959	40.5206	-2.10544	-1.28391	1.08479	-0.178526
1333	KU-5911	UmbL1w	34.9536	40.551	-0.187331	-0.44345	0.739342	0.914195
1334	KU-5911	UmbL1w	34.9536	40.551	-0.310298	-0.649501	0.270145	-0.777573
1335	KU-5911	UmbL1w	34.9536	40.551	-0.0737938	-0.735768	-0.0676302	-0.0819537
1336	KU-5913	UmbL1w	33.516	39.8418	-1.20143	-0.691339	0.144765	-1.19753
1337	KU-5913	UmbL1w	33.516	39.8418	-0.86754	-0.300393	1.19413	-0.573417
1338	KU-5913	UmbL1w	33.516	39.8418	-0.923392	-0.0531858	1.55344	0.233794
1339	KU-5918	UmbL1w	32.8569	40.0447	-1.12357	-0.979569	1.12636	0.025008
1340	KU-5918	UmbL1w	32.8569	40.0447	-1.55465	-1.18519	1.20573	0.027738
1341	KU-5918	UmbL1w	32.8569	40.0447	-2.09467	-1.68202	0.988718	0.105758
1342	KU-5919	UmbL1w	32.8569	39.9446	-1.51392	-2.0315	0.644954	-0.895425
1343	KU-5919	UmbL1w	32.8569	39.9446	-1.41365	-1.46211	1.28832	-0.911441
1344	KU-5919	UmbL1w	32.8569	39.9446	-2.14766	-1.93792	0.781066	-0.596436
1345	KU-5923	UmbL1w	32.9559	40.0447	-0.29432	-0.966228	0.652479	-0.434795
1346	KU-5923	UmbL1w	32.9559	40.0447	-0.528283	-0.37386	0.737536	-0.396079
1347	KU-5923	UmbL1w	32.9559	40.0447	-0.114911	-0.838283	0.8227	-0.0458352
1348	KU-5924	UmbL1w	32.7475	40.3308	-1.01641	-2.08566	-0.515477	-1.08522
1349	KU-5924	UmbL1w	32.7475	40.3308	-1.13767	-1.58051	-0.0946414	-0.553857
1350	KU-5924	UmbL1w	32.7475	40.3308	-1.30005	-1.74267	-0.992876	-0.968733
1351	KU-5925	UmbL1w	28.3886	39.9993	0.972677	-0.116091	0.756535	-0.580393
1352	KU-5925	UmbL1w	28.3886	39.9993	0.515081	0.189943	0.679499	-0.795965
1353	KU-5925	UmbL1w	28.3886	39.9993	0.455087	0.0274534	0.389593	-1.86619
1354	KU-5927	UmbL1w	28.5879	40.1995	-0.915622	-1.53848	0.901177	-0.479736
1355	KU-5927	UmbL1w	28.5879	40.1995	0.0384792	-1.01616	1.62335	-0.302313
1356	KU-5927	UmbL1w	28.5879	40.1995	0.405456	-0.524119	2.49924	1.09824
1357	KU-5928	UmbL1w	28.4885	40.0994	-1.24913	-1.58304	-0.231475	-1.59769
1358	KU-5928	UmbL1w	28.4885	40.0994	-1.3129	-1.5702	-0.324552	-1.10994
1359	KU-5928	UmbL1w	28.4885	40.0994	-0.886606	-1.35224	0.679772	-0.325888
1360	KU-5931	UmbL1w	31.5384	39.4513	0.151332	0.00672105	0.869378	-0.884354
1361	KU-5931	UmbL1w	31.5384	39.4513	0.322174	0.0612921	0.150362	-1.19254
1362	KU-5931	UmbL1w	31.5384	39.4513	0.831743	0.0235484	1.3719	-1.15579
1363	KU-5933	UmbL1w	32.7563	39.8447	0.378707	-0.328901	1.45218	-1.78914
1364	KU-5933	UmbL1w	32.7563	39.8447	1.17556	-0.36994	1.16996	-0.571947
1365	KU-5933	UmbL1w	32.7563	39.8447	0.495008	-0.0899314	1.63681	-0.564793
1366	KU-5934	UmbL1w	35.4892	38.7227	-0.912846	-0.937718	-0.237245	-0.440166
1367	KU-5934	UmbL1w	35.4892	38.7227	-0.644213	-0.834495	0.295062	0.0415796
1368	KU-5934	UmbL1w	35.4892	38.7227	0.213169	-0.73767	0.218396	-1.03895
1369	KU-5935	UmbL1w	31.7806	37.0484	-0.175792	-1.61373	-1.06393	-1.06651
1370	KU-5935	UmbL1w	31.7806	37.0484	-0.0208882	-1.61661	-0.531192	-0.348337
1371	KU-5935	UmbL1w	31.7806	37.0484	0.135723	-1.50924	-1.20231	-0.948153
1372	KU-5941	UmbL1w	30.2849	37.7194	0.612238	0.364083	-0.129354	-1.62217
1373	KU-5941	UmbL1w	30.2849	37.7194	1.00122	0.0222182	0.159426	-1.45588
1374	KU-5941	UmbL1w	30.2849	37.7194	1.20444	0.223279	0.15204	-1.4585
1375	KU-5947	UmbL1w	30.3851	37.6194	-0.0741568	-0.418676	0.924055	-1.11261
1376	KU-5947	UmbL1w	30.3851	37.6194	0.511359	-0.316318	1.27076	-1.60716
1377	KU-5947	UmbL1w	30.3851	37.6194	1.24675	-0.503797	1.23304	-0.374836
1378	KU-5948	UmbL1x	29.0869	37.7737	0.324957	0.162937	-0.368183	0.2653
1379	KU-5948	UmbL1x	29.0869	37.7737	1.18506	0.639599	0.791985	0.15448
1380	KU-5948	UmbL1x	29.0869	37.7737	1.1591	0.231084	0.125311	-0.460175
1381	KU-5949	UmbL1x	27.1786	39.1227	-0.319409	-0.856624	-0.113293	1.32649
1382	KU-5949	UmbL1x	27.1786	39.1227	0.563171	-1.00698	-0.666259	0.0791789
1383	KU-5949	UmbL1x	27.1786	39.1227	0.913532	-0.533041	-0.0952965	-0.224257
1384	KU-5954	UmbL1w	29.9874	39.4223	-0.275436	-0.146395	-0.0177523	-0.654881
1385	KU-5954	UmbL1w	29.9874	39.4223	0.194904	-0.574831	0.309543	-1.58498
1386	KU-5954	UmbL1w	29.9874	39.4223	-0.425004	-0.463302	0.742138	-1.77754
1387	KU-8-1	UmbL1w	35.4944	38.833	0.800905	-0.789979	1.03663	-0.947306
1388	KU-8-1	UmbL1w	35.4944	38.833	0.130078	-0.785035	1.02805	-0.537154
1389	KU-8-1	UmbL1w	35.4944	38.833	0.872926	-0.679521	1.33183	-0.616129
1390	KU-8-5	UmbL1x	37.16	36.2156	1.21495	1.19226	-0.650144	-0.61632
1391	KU-8-5	UmbL1x	37.16	36.2156	1.79013	0.34879	-1.0754	-0.166326
1392	KU-8-5	UmbL1x	37.16	36.2156	1.70268	0.708468	-0.830186	-0.256967
1393	KU-8-7	UmbL1w	31.872	37.148	0.422226	-0.110096	-0.244697	-1.66421
1394	KU-8-7	UmbL1w	31.872	37.148	0.237336	-0.170048	-0.491967	-1.13423
1395	KU-8-7	UmbL1w	31.872	37.148	-0.203994	0.504389	0.202416	-1.09818
1396	KU-11482a	UmbL1x	28.1311	39.3925	-1.91602	-0.834551	-0.0571485	0.633662
1397	KU-11482a	UmbL1x	28.1311	39.3925	-1.87525	-0.717642	-0.00509578	0.214121
1398	KU-11482a	UmbL1x	28.1311	39.3925	-1.87344	-0.808204	-0.151965	0.101968
1399	KU-12180	UmbL2	27.838	36.1549	-0.615047	0.131883	-0.677649	-0.572421
1400	KU-12180	UmbL2	27.838	36.1549	-0.946916	0.259125	-0.36994	-0.307988
1401	KU-12180	UmbL2	27.838	36.1549	-1.31477	-0.0392991	-0.500686	-0.449828
1402	KU-12181	UmbL2	28.0376	36.255	-0.816773	-0.150434	-0.759234	-0.72065
1403	KU-12181	UmbL2	28.0376	36.255	-0.222784	0.182626	-0.276108	-0.985431
1404	KU-12181	UmbL2	28.0376	36.255	-0.761596	0.150642	-0.0239536	-0.0749991
1405	KU-12182	UmbL2	28.0376	36.055	-0.653724	0.342203	-0.00522901	-1.35162
1406	KU-12182	UmbL2	28.0376	36.055	-0.60876	0.94844	1.42382	-0.552545
1407	KU-12182	UmbL2	28.0376	36.055	-0.848706	0.408854	0.398259	-1.34504
1408	KU-12183	UmbL2	27.9377	36.1551	1.15069	-0.168403	-0.541578	-1.22508
1409	KU-12183	UmbL2	27.9377	36.1551	0.705187	-0.360559	-0.364407	-1.33636
1410	KU-12183	UmbL2	27.9377	36.1551	0.330962	-0.313357	-0.131758	-0.430136
1411	KU-12184a	UmbL2	26.6047	37.7921	0.00181488	0.371288	0.844581	-0.890069
1412	KU-12184a	UmbL2	26.6047	37.7921	-0.00618959	-0.193491	-0.238649	-1.56592
1413	KU-12184a	UmbL2	26.6047	37.7921	0.38279	0.226388	1.21258	-0.360982
1414	KU-12186	UmbL2	26.405	37.7921	-0.457452	-0.326236	-0.789673	-1.76321
1415	KU-12186	UmbL2	26.405	37.7921	-0.532458	0.384048	0.853762	-1.53168
1416	KU-12186	UmbL2	26.405	37.7921	-0.425849	-0.380109	-0.678245	-2.17411
1417	KU-12187	UmbL2	26.4051	37.9921	0.909901	0.823941	1.16736	-0.829385
1418	KU-12187	UmbL2	26.4051	37.9921	0.805101	0.927943	1.45059	-0.55021
1419	KU-12187	UmbL2	26.4051	37.9921	0.514949	0.519565	0.380074	-1.26236
1420	KU-12188	UmbL2	26.8829	37.7481	-0.0895031	-0.76646	-0.560691	-0.510006
1421	KU-12188	UmbL2	26.8829	37.7481	-0.143522	-0.948398	-0.469343	-0.840883
1422	KU-12188	UmbL2	26.8829	37.7481	-0.87383	-0.715364	-0.686133	-1.15704
1423	KU-12189	UmbL1x	21.7917	38.6003	-0.579479	-0.594585	-0.460388	0.116896
1424	KU-12189	UmbL1x	21.7917	38.6003	-0.597305	-1.02851	-0.759991	-0.960263
1425	KU-12189	UmbL1x	21.7917	38.6003	-0.83931	-0.953692	-0.63806	-0.379697
1426	KU-12190	UmbL2	21.443	37.6726	0.665667	0.342154	-0.353398	-1.05694
1427	KU-12190	UmbL2	21.443	37.6726	0.52561	0.691512	0.419362	-0.83872
1428	KU-12190	UmbL2	21.443	37.6726	1.24357	0.625548	0.544424	-0.847309
1429	KU-12191	UmbL2	26.8829	37.8482	1.25676	-0.951668	-0.180504	-0.276464
1430	KU-12191	UmbL2	26.8829	37.8482	1.17539	-0.366299	0.390641	0.137439
1431	KU-12191	UmbL2	26.8829	37.8482	1.09924	-0.870452	-0.399149	-0.676029
1432	KU-12192	UmbL2	26.8385	37.7049	0.422247	-0.0455439	-1.22047	-0.620208
1433	KU-12192	UmbL2	26.8385	37.7049	0.416795	0.904597	-0.210686	-0.255446
1434	KU-12192	UmbL2	26.8385	37.7049	0.344698	0.344711	-0.70534	-0.953723
1435	KU-12193	UmbL2	27.0824	37.8483	0.348895	-0.0945748	-0.0767978	-0.52853
1436	KU-12193	UmbL2	27.0824	37.8483	0.312949	0.303674	0.157096	-0.494578
1437	KU-12193	UmbL2	27.0824	37.8483	-0.314223	-0.210982	-0.0487236	-0.209581
1438	KU-12194	UmbL2	27.0824	37.6483	0.0900946	0.475618	-0.868295	-2.22897
1439	KU-12194	UmbL2	27.0824	37.6483	0.274387	0.703456	-0.480683	-1.67961
1440	KU-12194	UmbL2	27.0824	37.6483	0.796759	1.3422	1.41981	-0.467938
1441	KU-12195	UmbL2	26.9827	37.8483	1.00278	0.569624	-0.14166	-2.34646
1442	KU-12195	UmbL2	26.9827	37.8483	0.320331	0.216461	-0.731625	-1.7667
1443	KU-12195	UmbL2	26.9827	37.8483	0.422922	0.444037	-1.13255	-1.94965
1444	KU-12196a	UmbL2	26.9828	37.6483	-0.813397	0.810138	0.140217	-0.464929
1445	KU-12196a	UmbL2	26.9828	37.6483	-0.182996	0.906608	0.903415	-0.453423
1446	KU-12196a	UmbL2	26.9828	37.6483	-0.384906	0.651854	0.836983	-0.797334
1447	KU-12197	UmbL2	26.8829	37.6483	-1.13185	-0.724538	-0.459794	-0.0500638
1448	KU-12197	UmbL2	26.8829	37.6483	-0.975694	-0.780606	-0.163412	-0.722305
1449	KU-12197	UmbL2	26.8829	37.6483	-1.02277	-1.37316	-1.03589	-1.82967
1450	KU-12198	UmbL1x	26.3775	39.4685	-1.44805	-0.619623	-0.581637	-0.684072
1451	KU-12198	UmbL1x	26.3775	39.4685	-1.64709	0.0197261	-0.10118	-1.54853
1452	KU-12198	UmbL1x	26.3775	39.4685	-1.97513	-0.314265	-0.424809	-1.01145
1453	KU-12199a	UmbL2	26.2053	39.232	0.717445	-0.147534	-0.401789	-1.26642
1454	KU-12199a	UmbL2	26.2053	39.232	0.459884	-0.491643	-0.69769	-2.08674
1455	KU-12199a	UmbL2	26.2053	39.232	0.444417	-0.408662	-0.684157	-0.960987
1456	KU-12200	UmbL1x	27.8835	39.6521	-0.496893	-0.461846	-0.672141	0.205487
1457	KU-12200	UmbL1x	27.8835	39.6521	0.00281579	-0.260362	-0.597523	-0.292497
1458	KU-12200	UmbL1x	27.8835	39.6521	-0.545486	-0.203354	-0.451257	-0.323146
1459	KU-12201	UmbL1w	33.717	40.6986	1.35402	-0.607827	0.866055	-1.41834
1460	KU-12201	UmbL1w	33.717	40.6986	1.49703	-1.04204	0.30271	-2.31205
1461	KU-12201	UmbL1w	33.717	40.6986	0.700503	-0.864375	0.975116	-0.887609
1462	KU-12202	UmbL1w	33.617	40.5985	-0.840279	-0.887236	0.500659	0.137103
1463	KU-12202	UmbL1w	33.617	40.5985	-0.98876	-1.36661	0.0186919	-0.403231
1464	KU-12202	UmbL1w	33.617	40.5985	-1.03855	-0.685021	0.745021	-0.348754
1465	KU-12204	UmbL1x	39.4907	39.7492	-1.86704	-1.34778	1.11951	0.248456
1466	KU-12204	UmbL1x	39.4907	39.7492	-1.84008	-1.51928	1.08869	-0.29547
1467	KU-12204	UmbL1x	39.4907	39.7492	-1.9628	-1.33794	0.711378	-0.102893
1468	KU-12206	UmbL1w	32.7563	40.0447	0.0840163	-0.214729	2.32302	-1.12724
1469	KU-12206	UmbL1w	32.7563	40.0447	-0.38955	-0.74522	1.36974	-1.2127
1470	KU-12206	UmbL1w	32.7563	40.0447	-0.418351	-0.275594	1.21256	-0.976736
1471	KU-12207a	UmbL1w	30.2751	38.4639	-0.593078	-0.486887	1.06848	-1.1514
1472	KU-12207a	UmbL1w	30.2751	38.4639	-0.206343	-0.479999	0.545597	-0.763545
1473	KU-12207a	UmbL1w	30.2751	38.4639	0.332238	-0.340879	1.05495	0.0780978
1474	KU-12208	UmbL1x	29.1867	37.8737	-0.27007	0.0308511	-0.0246296	-1.04179
1475	KU-12208	UmbL1x	29.1867	37.8737	0.231313	-0.0168059	0.24771	-1.04898
1476	KU-12208	UmbL1x	29.1867	37.8737	0.281816	-0.3206	0.0426565	-1.11984
1477	KU-12701	UmbL1x	33.637	34.917	2.34761	0.729557	-1.43801	-0.303273
1478	KU-12701	UmbL1x	33.637	34.917	0.747131	0.545431	-1.67185	0.458252
1479	KU-12701	UmbL1x	33.637	34.917	0.764342	1.03943	-1.78269	0.554229

## Sheet: Table S8
Supplementary table S8 Quartile values for each lineage estimtaed based on Bayesian GLMM of the 27 traits in the 114 accessions of Aegilops umbellulata
Traits		0.025	0.1	0.5	0.9	0.975
Days to flowering (days)	UmbL2	163.23	164.118	165.761	167.383	168.284
	UmbL1e	155.404	156.027	157.109	158.182	158.758
	UmbL1w	168.964	169.676	170.909	172.174	172.908
Days to heading (days)	UmbL2	154.456	155.656	157.767	159.818	160.934
	UmbL1e	147.113	147.855	149.23	150.605	151.329
	UmbL1w	163.384	164.216	165.845	167.442	168.281
Length of flag leaf (cm)	UmbL2	4.25283	4.40492	4.6829	4.96104	5.11553
	UmbL1e	4.81991	4.91446	5.09525	5.27358	5.36989
	UmbL1w	3.50621	3.61574	3.83438	4.05259	4.1714
Width of flag leaf (mm)	UmbL2	4.25068	4.35285	4.5412	4.72337	4.82584
	UmbL1e	4.21685	4.28403	4.40375	4.52501	4.59064
	UmbL1w	3.79427	3.87078	4.01426	4.16137	4.24016
Length of second leaf (cm)	UmbL2	5.67898	5.8662	6.19268	6.52193	6.70123
	UmbL1e	6.6638	6.77537	6.98271	7.1926	7.30586
	UmbL1w	4.88015	5.01603	5.26539	5.51947	5.65266
Width of second Leaf (mm)	UmbL2	4.07678	4.17871	4.36616	4.55757	4.65576
	UmbL1e	4.07343	4.1369	4.25504	4.37469	4.43803
	UmbL1w	3.43786	3.5199	3.66735	3.81114	3.88977
Plant height (cm)	UmbL2	45.5257	46.738	49.0994	51.4527	52.7262
	UmbL1e	48.9854	49.7985	51.3337	52.8729	53.6877
	UmbL1w	44.1286	45.1366	46.9235	48.7697	49.7072
Diameter of culm (mm)	UmbL2	0.993342	1.00826	1.03809	1.06762	1.0829
	UmbL1e	0.910974	0.921128	0.939952	0.958757	0.969144
	UmbL1w	0.917448	0.930431	0.952981	0.975575	0.987664
Length of first internode (cm)	UmbL2	13.4327	13.9125	14.8269	15.7362	16.2165
	UmbL1e	15.5586	15.8915	16.4992	17.0873	17.4067
	UmbL1w	10.4315	10.8055	11.5145	12.2202	12.5967
Length of second internode (cm)	UmbL2	7.59303	7.99792	8.73587	9.47322	9.8937
	UmbL1e	9.87361	10.1287	10.6082	11.0885	11.3399
	UmbL1w	6.74682	7.04885	7.61871	8.18671	8.512
Length of third internode (cm)	UmbL2	5.81377	6.06412	6.52035	6.97948	7.21803
	UmbL1e	6.23848	6.38953	6.68108	6.97584	7.12564
	UmbL1w	5.39854	5.58117	5.93383	6.28752	6.4767
Length of fourth internode (cm)	UmbL2	5.09755	5.27778	5.63193	5.97854	6.16214
	UmbL1e	5.40962	5.5314	5.75963	5.98411	6.1017
	UmbL1w	4.93955	5.07869	5.34102	5.60435	5.75209
Length of fifth internode (cm)	UmbL2	7.93958	8.25961	8.85499	9.44413	9.75048
	UmbL1e	6.5857	6.79239	7.17476	7.55078	7.75332
	UmbL1w	9.84204	10.0879	10.5404	10.9917	11.2355
Spike length (cm)	UmbL2	2.94039	3.01183	3.14121	3.27048	3.34085
	UmbL1e	3.54603	3.59097	3.6732	3.75985	3.8077
	UmbL1w	3.54222	3.59454	3.6919	3.79415	3.84712
Number of spikelet per spike	UmbL2	4.30292	4.38281	4.53096	4.67735	4.75636
	UmbL1e	4.53431	4.5886	4.6854	4.78256	4.83497
	UmbL1w	4.8433	4.90509	5.02157	5.1394	5.20285
Awn length of first spikelet (cm)	UmbL2	2.32642	2.40892	2.55441	2.70148	2.77966
	UmbL1e	2.27464	2.32195	2.41613	2.51182	2.56119
	UmbL1w	2.7359	2.79626	2.90746	3.01792	3.07606
Awn length of third spikelet (cm)	UmbL2	3.09394	3.18448	3.35439	3.51922	3.61766
	UmbL1e	3.0342	3.12545	3.29386	3.46109	3.55857
	UmbL1w	3.02076	3.1123	3.28509	3.4554	3.55719
Awn length of fifth spikelet (cm)	UmbL2	3.03697	3.11405	3.26106	3.41291	3.50132
	UmbL1e	3.1407	3.21654	3.36126	3.51397	3.60217
	UmbL1w	3.15528	3.23318	3.3837	3.54065	3.63017
Length of first spikelets (mm)	UmbL2	11.4345	11.6104	11.9465	12.2951	12.4817
	UmbL1e	11.7194	11.8362	12.0513	12.2667	12.38
	UmbL1w	11.5822	11.7203	11.9812	12.2453	12.3822
Length of second spikelets (mm)	UmbL2	11.1867	11.3606	11.7015	12.0396	12.2291
	UmbL1e	11.3637	11.4856	11.7009	11.9214	12.0386
	UmbL1w	11.1157	11.2544	11.5159	11.7749	11.9127
Length of third spikelets (mm)	UmbL2	9.03685	9.27262	9.71491	10.1492	10.3869
	UmbL1e	8.45943	8.60832	8.88566	9.16404	9.3153
	UmbL1w	8.15852	8.34048	8.66841	9.00724	9.19327
Width of first spikelets (mm)	UmbL2	4.70352	4.79525	4.95735	5.11614	5.20228
	UmbL1e	4.68208	4.73644	4.83972	4.94216	4.99393
	UmbL1w	4.45509	4.52048	4.6428	4.7627	4.82965
Width of second spikelets (mm)	UmbL2	4.84059	4.93306	5.10718	5.28543	5.37976
	UmbL1e	4.79372	4.8526	4.96233	5.07304	5.13237
	UmbL1w	4.54562	4.6185	4.75405	4.88901	4.96254
Width of third spikelets (mm)	UmbL2	3.72312	3.85154	4.09426	4.34942	4.47936
	UmbL1e	3.31432	3.39881	3.55849	3.71469	3.8006
	UmbL1w	3.10952	3.20923	3.39867	3.58906	3.69092
Length of grain (mm)	UmbL2	5.22181	5.3141	5.4848	5.66124	5.75486
	UmbL1e	5.82809	5.88918	5.99904	6.11022	6.17169
	UmbL1w	5.68698	5.75504	5.89024	6.02397	6.09335
Width of grain (mm)	UmbL2	2.08996	2.13314	2.20983	2.28649	2.32755
	UmbL1e	2.12159	2.14923	2.19988	2.24949	2.27731
	UmbL1w	2.03409	2.06708	2.12649	2.18637	2.21877
100-grain weights (g)	UmbL2	1.50934	1.58753	1.72852	1.87344	1.95034
	UmbL1e	1.55252	1.60111	1.69603	1.78988	1.83995
	UmbL1w	1.55892	1.61815	1.72907	1.83678	1.89263
